# Supplementary material for: Single‐Cell Computational Frameworks for Quantifying BET Bromodomain Inhibitor Resistance and Screening Re‐Sensitizer Drugs in Triple‐Negative Breast Cancer
Source: Adv Sci (Weinh). 2026 Apr 3;13(29):e13246. doi: 10.1002/advs.202513246 (PMC13205605; doi:10.1002/advs.202513246)
Supplement: Supplementary file 2 — Supporting File 2: advs74761‐sup‐0002‐TableS1.xlsx. [file ADVS-13-e13246-s003.xlsx]

## Sheet: Sheet1
Table S1. Top 20 markers ranked by avg_log2FC in each stage.
gene symbol	avg_log2FC	p_val	p_val_adj	stage	pct.1	pct.2
CCAT1	1.036	8.71441e-289	1.5143e-284	DMSO	0.742	0.161
RPL21	1.01742	4.71223e-282	8.18843e-278	DMSO	1	1
GTF3C6	1.17125	6.3334e-255	1.10055e-250	DMSO	0.959	0.654
KRT75	1.15502	2.08566e-250	3.62425e-246	DMSO	0.711	0.146
CAV1	1.35087	8.53976e-247	1.48395e-242	DMSO	0.979	0.833
IL32	0.945869	1.50846e-245	2.62125e-241	DMSO	0.743	0.184
CES1	0.936287	9.79375e-200	1.70186e-195	DMSO	0.78	0.272
TUBA1B	1.19868	3.76711e-198	6.54611e-194	DMSO	1	0.95
RANBP1	0.951297	3.80936e-196	6.61952e-192	DMSO	0.993	0.942
HSPE1	0.914888	6.88197e-192	1.19588e-187	DMSO	0.997	0.981
IFRD2	0.882331	2.15207e-185	3.73964e-181	DMSO	0.896	0.517
SMS	0.892314	7.99662e-185	1.38957e-180	DMSO	0.973	0.909
S100A2	1.00342	1.8577e-184	3.22813e-180	DMSO	0.768	0.283
TFDP1	0.947185	3.47748e-184	6.04282e-180	DMSO	0.959	0.785
RPS19BP1	0.872258	8.87966e-182	1.54302e-177	DMSO	0.972	0.811
NME1	1.04342	1.15721e-178	2.01088e-174	DMSO	0.991	0.929
HMGB1	0.885646	5.8594e-164	1.01819e-159	DMSO	1	0.993
HMGB2	0.983685	7.12867e-161	1.23875e-156	DMSO	0.866	0.481
CLIC1	0.874971	1.79879e-144	3.12577e-140	DMSO	0.98	0.915
HIST1H4C	0.910371	2.4316e-39	4.22539e-35	DMSO	0.971	0.936
SQSTM1	1.74219	0	0	JQ1	0.979	0.835
SPANXB1	1.32712	0	0	JQ1	0.761	0.156
NEAT1	1.90645	0	0	JQ1	0.994	0.975
TXNRD1	1.39222	0	0	JQ1	0.993	0.819
APOE	1.91617	0	0	JQ1	0.891	0.26
HMOX1	2.18806	0	0	JQ1	0.953	0.568
FTL	1.02439	2.37708e-269	4.13066e-265	JQ1	1	1
AQP3	1.55371	5.39632e-256	9.37718e-252	JQ1	0.774	0.312
MALAT1	1.10115	3.53066e-232	6.13523e-228	JQ1	1	0.998
TKT	0.907073	1.14893e-228	1.9965e-224	JQ1	0.988	0.935
FLNA	1.00598	1.8862e-217	3.27765e-213	JQ1	0.955	0.844
PEG10	1.69775	1.10798e-215	1.92534e-211	JQ1	0.954	0.875
HLA-B	0.878124	1.09411e-204	1.90123e-200	JQ1	0.907	0.561
SNHG25	0.890446	3.04294e-203	5.28772e-199	JQ1	0.871	0.551
ID3	1.18721	1.57076e-193	2.7295e-189	JQ1	0.818	0.455
ID1	1.24241	2.90835e-184	5.05384e-180	JQ1	0.9	0.71
APOC1	0.939823	2.58449e-180	4.49107e-176	JQ1	0.744	0.296
NQO1	0.893662	2.38541e-166	4.14513e-162	JQ1	0.989	0.891
SAT1	0.866983	8.24146e-162	1.43212e-157	JQ1	0.923	0.729
TAF9	0.880377	3.01081e-63	5.23189e-59	JQ1	0.97	0.943
IGFBP4	1.02867	5.52573e-236	9.60206e-232	RDMSO	0.966	0.786
S100A16	0.791365	1.55154e-222	2.69611e-218	RDMSO	0.996	0.955
PHF19	0.712251	2.16924e-206	3.76948e-202	RDMSO	0.841	0.396
AKAP12	0.840787	4.38194e-206	7.6145e-202	RDMSO	0.742	0.288
VSTM2L	0.709268	2.64344e-195	4.59351e-191	RDMSO	0.831	0.36
C19orf33	0.682086	2.06079e-186	3.58104e-182	RDMSO	0.8	0.366
CCND1	0.813784	2.04014e-170	3.54514e-166	RDMSO	0.978	0.871
CKLF	0.679652	3.75855e-157	6.53124e-153	RDMSO	0.953	0.786
STOML2	0.602999	1.80595e-155	3.1382e-151	RDMSO	0.983	0.884
LINC00162	0.653529	2.43647e-136	4.23385e-132	RDMSO	0.888	0.614
DMKN	0.638114	2.61993e-136	4.55266e-132	RDMSO	0.755	0.383
GNG11	0.68825	7.49132e-135	1.30177e-130	RDMSO	0.958	0.838
SERPINE1	0.995779	1.03997e-132	1.80716e-128	RDMSO	0.919	0.761
COA4	0.665338	2.46177e-132	4.27782e-128	RDMSO	0.963	0.861
ZFP36L2	0.603793	1.52867e-120	2.65637e-116	RDMSO	0.819	0.488
LAMTOR1	0.573225	2.23846e-117	3.88977e-113	RDMSO	0.981	0.936
TMEM126A	0.68864	1.72065e-114	2.98997e-110	RDMSO	0.84	0.607
RAB30-AS1	0.573831	5.13664e-90	8.92593e-86	RDMSO	0.656	0.377
DCUN1D5	0.652686	2.99704e-89	5.20796e-85	RDMSO	0.942	0.825
AXL	0.628515	2.85156e-78	4.95515e-74	RDMSO	0.807	0.574
FTH1	1.06732	0	0	RJQ1	1	1
GPX4	0.685359	1.63823e-243	2.84675e-239	RJQ1	1	0.998
ASNS	0.989612	1.14404e-210	1.98801e-206	RJQ1	0.652	0.227
SLC3A2	1.06144	5.32301e-204	9.24979e-200	RJQ1	0.832	0.53
GNAS	0.750976	4.02757e-199	6.99871e-195	RJQ1	0.984	0.919
MT-ND4L	0.742836	2.00066e-184	3.47654e-180	RJQ1	0.938	0.755
AC006262.5	0.964088	1.84807e-177	3.21138e-173	RJQ1	0.837	0.452
C9orf16	0.64964	1.57418e-176	2.73545e-172	RJQ1	0.992	0.945
BSG	0.65761	8.16395e-174	1.41865e-169	RJQ1	0.983	0.944
RNASEH2C	0.81079	8.13139e-172	1.41299e-167	RJQ1	0.974	0.869
TIMP1	1.13911	1.69185e-155	2.93992e-151	RJQ1	0.998	0.991
MMP24-AS1	0.625256	3.5161e-154	6.10992e-150	RJQ1	0.981	0.838
ZFAS1	0.628375	1.20645e-146	2.09644e-142	RJQ1	1	0.988
CIRBP	0.603308	4.66478e-144	8.10598e-140	RJQ1	0.974	0.898
TECR	0.613771	2.10844e-135	3.66384e-131	RJQ1	0.914	0.762
NPC2	0.57369	1.72627e-132	2.99974e-128	RJQ1	0.997	0.979
GSTP1	0.601299	6.03771e-129	1.04917e-124	RJQ1	0.998	0.996
CD151	0.572799	5.77476e-125	1.00348e-120	RJQ1	0.977	0.925
DDIT4	0.603731	2.59374e-75	4.50714e-71	RJQ1	0.798	0.596
MMP1	1.01834	1.011e-61	1.75681e-57	RJQ1	0.286	0.095
