# Supplementary material for: Single‐Cell Computational Frameworks for Quantifying BET Bromodomain Inhibitor Resistance and Screening Re‐Sensitizer Drugs in Triple‐Negative Breast Cancer
Source: Adv Sci (Weinh). 2026 Apr 3;13(29):e13246. doi: 10.1002/advs.202513246 (PMC13205605; doi:10.1002/advs.202513246)
Supplement: Supplementary file 3 — Supporting File 3: advs74761‐sup‐0003‐TableS2.xlsx. [file ADVS-13-e13246-s005.xlsx]

## Sheet: Sheet1
Table S2. Average expression of each gene in six dynamic patterns.
Gene	cluster	DMSO	JQ1	RDMSO	RJQ1
SULT1B1	Pattern 1	0.518398	0.0528674	0.00146282	0.000529107
CCAT1	Pattern 1	1.33357	0.250984	0.146813	0.0248345
SCG5	Pattern 1	0.626349	0.00997156	0.048529	0.00339917
RPL29	Pattern 1	39.0002	25.6486	24.6522	19.9567
GTF3C6	Pattern 1	3.22395	0.681521	1.59439	0.424711
CAV1	Pattern 1	6.60372	2.52125	2.52254	1.00052
RANBP1	Pattern 1	7.65155	2.78597	4.97493	2.79747
HSPE1	Pattern 1	9.77296	4.15494	6.0416	4.0681
IL7R	Pattern 1	0.19539	0.00418925	0.00502574	0
IFRD2	Pattern 1	1.82006	0.368161	0.928681	0.33014
TFDP1	Pattern 1	3.25207	1.40945	1.43025	0.816864
STRA13	Pattern 1	5.37209	2.80077	2.97418	1.76372
RPS19BP1	Pattern 1	3.19937	1.15755	1.82848	0.951645
NME1	Pattern 1	7.27845	2.94597	3.90729	2.29902
PDLIM2	Pattern 1	0.84027	0.171242	0.308749	0.0576981
GTF3A	Pattern 1	6.74296	3.51777	3.81585	2.64934
PRELID1	Pattern 1	10.4872	6.47186	7.40294	5.15356
MRPS15	Pattern 1	2.63135	0.876704	1.64352	0.806881
MTDH	Pattern 1	7.56041	4.54018	4.33536	3.88796
HMGB1	Pattern 1	16.5147	9.91919	9.44305	6.28847
HMGB2	Pattern 1	2.30956	0.652125	0.960039	0.441765
CASC8	Pattern 1	1.35524	0.329883	0.54728	0.172911
ATP5G1	Pattern 1	5.32072	2.6589	3.20427	2.19845
SUMO2	Pattern 1	7.70188	4.74334	5.19487	3.78216
TIMM13	Pattern 1	4.33281	1.83559	3.15631	1.85665
PA2G4	Pattern 1	5.66571	2.64423	3.75084	2.57301
DUT	Pattern 1	3.04225	1.4566	1.64142	0.928036
MZT2A	Pattern 1	2.06463	0.919095	1.17495	0.526899
ACSL5	Pattern 1	0.290646	0.0502588	0.0351317	0.0122404
SRM	Pattern 1	5.71472	3.30712	3.50986	2.77516
CASC19	Pattern 1	0.215777	0.0119783	0.0186588	0.00574726
CLIC1	Pattern 1	5.46131	2.2311	3.20958	2.19219
MZT2B	Pattern 1	3.86144	2.12578	2.62993	1.35361
CLPP	Pattern 1	1.82243	0.450939	1.24406	0.460891
DDX21	Pattern 1	3.86802	1.96221	2.25249	1.5424
LYAR	Pattern 1	2.02641	0.527156	1.10457	0.600951
NCL	Pattern 1	6.36682	3.70941	3.41852	2.77599
ELFN1-AS1	Pattern 1	0.563578	0.106716	0.128565	0.0811981
LINC00116	Pattern 1	2.42805	1.02534	1.54459	0.72308
MRPL12	Pattern 1	4.66534	2.87246	2.94497	1.85298
MRPL3	Pattern 1	1.75556	0.560266	0.84137	0.438641
DUSP23	Pattern 1	2.32182	0.929341	1.30193	0.68742
RPL6	Pattern 1	34.2808	25.4655	27.5571	26.3416
NPM3	Pattern 1	2.71629	1.06885	1.61229	1.13332
CAV2	Pattern 1	1.68308	0.775622	0.775739	0.240411
HDGF	Pattern 1	1.82092	0.627722	1.11481	0.539701
COA6	Pattern 1	1.44265	0.429199	0.754027	0.341472
KPNB1	Pattern 1	3.27512	1.9389	1.93262	1.16892
NACA	Pattern 1	21.3944	14.8473	16.3731	15.2085
SRSF2	Pattern 1	3.90811	2.06166	2.56727	1.55882
NDUFC1	Pattern 1	1.95784	0.915062	1.0204	0.542813
TUBB	Pattern 1	10.5469	5.15225	8.29318	4.73034
LSM6	Pattern 1	1.19143	0.450347	0.513194	0.257288
SNRPD1	Pattern 1	4.79127	2.116	3.45245	2.22787
DCTPP1	Pattern 1	1.97466	0.696102	1.09157	0.612889
CXCL2	Pattern 1	0.537838	0.11521	0.0613382	0.0477143
CNBP	Pattern 1	3.0529	1.34057	1.91979	1.46148
PFDN2	Pattern 1	3.24517	1.38276	1.90981	1.24529
SNRPE	Pattern 1	5.01389	2.71928	3.98139	2.19164
LSM2	Pattern 1	3.06213	1.31615	2.19205	1.36956
MRPL23	Pattern 1	1.32239	0.468603	0.949104	0.227553
ANP32E	Pattern 1	1.27302	0.446558	0.59782	0.336074
GPATCH4	Pattern 1	1.83779	0.643887	1.10669	0.624122
SREK1IP1	Pattern 1	1.13991	0.429328	0.542389	0.254097
SMIM15	Pattern 1	1.28589	0.502452	0.573728	0.367698
SPHK1	Pattern 1	0.383754	0.0881712	0.0679918	0.0261645
CCNA2	Pattern 1	0.818144	0.145194	0.412881	0.107355
SRSF3	Pattern 1	4.79644	2.55799	3.30634	2.24975
LSM3	Pattern 1	3.36487	1.70087	2.47837	1.32658
MRPL15	Pattern 1	1.07187	0.272384	0.58447	0.22376
THOC7	Pattern 1	1.89571	1.00622	1.07418	0.612083
HNRNPDL	Pattern 1	5.87219	2.92837	4.47597	2.94042
MRTO4	Pattern 1	1.12013	0.360257	0.611368	0.302674
TM4SF1	Pattern 1	2.65831	0.829177	1.69474	0.967921
PBK	Pattern 1	1.25871	0.383916	0.799709	0.302108
TOMM22	Pattern 1	2.68515	1.37092	1.95466	1.14406
MAD2L1	Pattern 1	0.958584	0.284455	0.434444	0.220255
MRPL20	Pattern 1	3.90096	2.27671	2.84982	1.77764
PRPS1	Pattern 1	0.924442	0.388967	0.37289	0.224692
FAM96A	Pattern 1	1.3907	0.544563	0.779934	0.430078
COPRS	Pattern 1	2.96042	1.56309	1.9196	1.42416
PSMG3	Pattern 1	1.67136	0.686099	1.08748	0.606324
EBNA1BP2	Pattern 1	3.44336	1.63363	1.98162	1.61195
CKAP4	Pattern 1	0.297593	0.0570649	0.0451743	0.0309591
C1orf43	Pattern 1	2.30728	1.21011	1.23355	1.14909
NDUFAB1	Pattern 1	4.02479	2.61596	2.51651	1.88269
ATF4	Pattern 1	2.70355	1.45813	1.26991	1.50978
LSM1	Pattern 1	1.59127	0.672506	1.01556	0.544717
MRPS7	Pattern 1	1.56266	0.65352	0.92473	0.49441
NOP16	Pattern 1	1.46897	0.509031	0.746858	0.431826
TSPAN4	Pattern 1	1.06801	0.396477	0.59999	0.226759
CCDC59	Pattern 1	1.05732	0.33142	0.548504	0.285638
RFC3	Pattern 1	0.7472	0.198083	0.370591	0.195178
TXNRD2	Pattern 1	0.416823	0.0807699	0.115762	0.0602962
UQCR10	Pattern 1	4.23015	2.49133	3.55061	2.02864
SORBS3	Pattern 1	0.357772	0.0791936	0.15569	0.0376244
ATG3	Pattern 1	1.34462	0.396967	0.864462	0.551539
EBP	Pattern 1	2.55948	1.40534	1.53772	1.09913
FAM136A	Pattern 1	1.39814	0.443342	0.856745	0.579487
RAB34	Pattern 1	2.9076	1.57866	1.93616	1.50462
RPL9	Pattern 1	37.5524	31.9374	31.8649	30.0108
LY6K	Pattern 1	1.29401	0.29404	0.871585	0.336024
HNRNPAB	Pattern 1	2.99209	1.99213	2.01072	1.31697
GAR1	Pattern 1	0.823957	0.210506	0.428651	0.219898
MRPL27	Pattern 1	1.9779	1.1478	1.17538	0.622153
SRP72	Pattern 1	2.13303	1.23535	1.32192	0.912063
HNRNPR	Pattern 1	1.88055	0.819928	1.32382	0.721003
PHF14	Pattern 1	1.20328	0.515767	0.556373	0.426387
TCOF1	Pattern 1	0.899294	0.255644	0.526118	0.244697
OCIAD2	Pattern 1	2.53188	1.27807	1.83335	1.24418
BIRC5	Pattern 1	2.22622	0.993088	1.54372	0.846092
MORF4L2	Pattern 1	2.97855	1.82255	1.75835	1.23574
TCEB1	Pattern 1	2.91736	1.67593	1.93388	1.34361
CDCA4	Pattern 1	0.906219	0.203267	0.564389	0.265775
EMP3	Pattern 1	3.21223	1.58273	2.14208	1.76052
POLR3G	Pattern 1	0.583305	0.223651	0.22858	0.111323
PSMC3IP	Pattern 1	0.597656	0.135468	0.306032	0.110675
RPL5	Pattern 1	30.4897	24.551	25.7416	24.9179
UFC1	Pattern 1	0.980342	0.435978	0.506677	0.277204
TMPO	Pattern 1	0.852215	0.271097	0.510043	0.193096
SNRPF	Pattern 1	5.405	3.67529	4.22967	3.03611
NNMT	Pattern 1	1.76858	0.512067	1.18211	0.63275
IRAK1	Pattern 1	2.34573	1.04186	1.72649	1.04279
ISOC2	Pattern 1	0.974864	0.345921	0.489779	0.372987
PPIF	Pattern 1	0.914543	0.384535	0.407919	0.286506
MLLT11	Pattern 1	1.02573	0.503733	0.473998	0.247898
ZNF706	Pattern 1	3.43765	2.0735	2.46432	1.91992
RPL35A	Pattern 1	33.1505	27.3502	28.5665	24.8189
PHF5A	Pattern 1	0.880562	0.250685	0.505392	0.312578
CHCHD4	Pattern 1	0.554826	0.157407	0.243868	0.11263
HAX1	Pattern 1	1.32702	0.529122	0.820871	0.637434
SFPQ	Pattern 1	1.86026	1.01503	1.192	0.791847
TIMM10	Pattern 1	1.02357	0.388537	0.607273	0.373027
PGAM1	Pattern 1	5.75176	3.90307	4.20429	3.60416
ABCE1	Pattern 1	0.861283	0.422156	0.39973	0.217809
C3orf14	Pattern 1	1.26864	0.643748	0.658543	0.459187
PAICS	Pattern 1	1.96976	1.17064	1.29205	0.873044
LSM10	Pattern 1	1.74236	0.856381	1.25089	0.707408
SRSF7	Pattern 1	2.65521	1.23612	1.84333	1.21421
EXOSC8	Pattern 1	1.13246	0.333982	0.631424	0.381629
TYW3	Pattern 1	0.97974	0.35151	0.600097	0.294806
NAA50	Pattern 1	1.52008	0.838692	0.883148	0.548018
ARL5A	Pattern 1	1.58518	0.921632	0.96873	0.667087
CYC1	Pattern 1	3.82434	2.17816	2.83351	2.28232
MRPL14	Pattern 1	3.57553	2.32761	2.82162	1.94753
DNAJC7	Pattern 1	1.09913	0.532278	0.605793	0.363788
DAZAP1	Pattern 1	1.15033	0.419133	0.820632	0.474967
SLC35B1	Pattern 1	1.26377	0.624942	0.706989	0.543002
MAPKAPK3	Pattern 1	1.36907	0.738694	0.860536	0.537079
DKC1	Pattern 1	1.92164	0.854783	1.43893	0.902636
MRPS34	Pattern 1	2.77869	1.56501	2.13544	1.52031
NHP2	Pattern 1	6.26291	4.81023	4.85622	3.99556
TACO1	Pattern 1	0.561926	0.18273	0.292797	0.138044
MEST	Pattern 1	0.433422	0.129661	0.186247	0.0751808
CBX3	Pattern 1	2.72621	1.75842	2.0981	1.44624
SLC39A1	Pattern 1	1.04122	0.414073	0.626315	0.427878
SRP9	Pattern 1	2.03937	1.03908	1.44664	1.03055
HNRNPH3	Pattern 1	1.76771	0.918157	1.14394	0.706857
PYURF	Pattern 1	2.97994	1.87428	2.0709	1.64594
MND1	Pattern 1	0.527109	0.111405	0.313329	0.170343
PRSS23	Pattern 1	0.380509	0.0762838	0.196831	0.0342451
C17orf89	Pattern 1	3.5196	2.14219	3.0144	1.79699
RBMX	Pattern 1	2.1011	1.27002	1.45809	1.11174
MAGOHB	Pattern 1	0.72339	0.179595	0.489178	0.194194
PPIL1	Pattern 1	0.323282	0.0633671	0.176811	0.0528506
DNAJC2	Pattern 1	1.18338	0.509805	0.879252	0.485218
UBE2I	Pattern 1	2.4562	1.44631	1.82172	1.30419
RCC1	Pattern 1	0.793545	0.352296	0.404337	0.27335
PEF1	Pattern 1	0.441411	0.126465	0.204245	0.107665
SYNCRIP	Pattern 1	1.74372	1.01188	1.18157	0.722063
NME6	Pattern 1	0.295939	0.0708736	0.131546	0.0458202
POLR3K	Pattern 1	1.32106	0.617297	0.836288	0.559272
VAPA	Pattern 1	2.2797	1.27104	1.62346	1.22779
METTL5	Pattern 1	1.78416	0.90636	1.38322	0.848366
GPX8	Pattern 1	0.678913	0.148687	0.373746	0.277301
CYB5A	Pattern 1	2.45144	1.70577	1.67218	1.2328
CUEDC2	Pattern 1	0.671688	0.222429	0.3937	0.226037
MRPL42	Pattern 1	1.44889	0.700564	1.00181	0.626309
SDF2L1	Pattern 1	2.05395	1.0439	1.40606	1.14241
SGOL1	Pattern 1	0.524162	0.098015	0.340899	0.127201
RPL26L1	Pattern 1	1.77061	1.11604	1.17138	0.83472
SNRPG	Pattern 1	6.47299	4.74972	5.80226	3.9741
TCERG1	Pattern 1	0.564394	0.192307	0.362271	0.132416
TIMM21	Pattern 1	0.355758	0.114334	0.165594	0.068748
CISD3	Pattern 1	2.7275	1.8514	1.92793	1.39294
COMT	Pattern 1	0.813143	0.316326	0.414801	0.335501
ATAD3B	Pattern 1	0.57794	0.169369	0.375997	0.135938
MRPS23	Pattern 1	1.52372	0.847259	0.792734	0.634186
F2R	Pattern 1	0.625547	0.284083	0.330484	0.140178
RSL1D1	Pattern 1	2.51324	1.61085	1.66642	1.43574
CACYBP	Pattern 1	2.86038	1.44618	2.08871	1.53939
MYO19	Pattern 1	0.514811	0.126511	0.312374	0.164898
TRIM7	Pattern 1	0.630303	0.271663	0.327481	0.202196
HNRNPF	Pattern 1	1.47875	0.753013	0.969943	0.714296
TIMM17A	Pattern 1	1.67264	0.979971	1.00408	0.757131
DDX18	Pattern 1	1.84017	1.11641	1.27023	0.892989
CBX1	Pattern 1	1.21716	0.71136	0.688864	0.459513
TOP2A	Pattern 1	1.79261	0.705395	1.31937	0.581085
CDC26	Pattern 1	1.22931	0.567001	0.928063	0.482322
C8orf33	Pattern 1	0.850594	0.456594	0.465959	0.276175
PDCD2	Pattern 1	1.89299	1.05516	1.39827	1.0307
HOMER3	Pattern 1	0.624685	0.197666	0.376149	0.222892
PRR13	Pattern 1	2.02075	1.30819	1.42919	0.957893
EIF4E	Pattern 1	1.15315	0.600174	0.714604	0.478129
RWDD1	Pattern 1	3.92545	2.86214	3.29998	2.33159
DEPDC1	Pattern 1	0.472816	0.106935	0.295287	0.0970209
EPHB6	Pattern 1	0.321519	0.119777	0.106275	0.0597645
EXOSC9	Pattern 1	0.488918	0.147716	0.2452	0.118984
NT5C3B	Pattern 1	2.25782	1.2995	1.50889	1.29347
EIF2D	Pattern 1	0.354132	0.108938	0.170027	0.0833221
SMAGP	Pattern 1	0.437112	0.0940372	0.250537	0.14919
PHB	Pattern 1	4.72706	3.10282	3.31794	3.41987
SNRPC	Pattern 1	1.59452	0.855497	1.06323	0.707335
PUS1	Pattern 1	0.555592	0.18638	0.286024	0.181278
PTTG1	Pattern 1	3.31837	2.04543	2.58986	1.8297
DNAJC19	Pattern 1	1.81728	1.00807	1.33503	1.03085
COA3	Pattern 1	1.13916	0.625291	0.696987	0.450003
U2SURP	Pattern 1	1.38743	0.726012	1.04077	0.610138
CCNB1	Pattern 1	1.94625	1.04153	1.2985	0.714923
CAPN2	Pattern 1	1.82149	1.19872	1.18785	0.79979
CUTA	Pattern 1	1.78944	0.846501	1.29728	1.07547
NSRP1	Pattern 1	1.08801	0.636044	0.626185	0.42446
SNHG15	Pattern 1	0.679613	0.216453	0.389689	0.266118
SFXN1	Pattern 1	0.89899	0.474247	0.525886	0.351718
LRR1	Pattern 1	0.791628	0.330687	0.538034	0.282054
NFIC	Pattern 1	1.13272	0.447377	0.825024	0.533508
TOR3A	Pattern 1	0.57115	0.171348	0.297235	0.179478
HDDC2	Pattern 1	2.02449	1.10651	1.62239	1.19511
GLIPR1	Pattern 1	0.58134	0.232623	0.314394	0.159127
BCCIP	Pattern 1	0.816706	0.388129	0.521685	0.23926
RRP15	Pattern 1	0.605023	0.264579	0.355643	0.185292
MCM4	Pattern 1	0.559552	0.246118	0.361942	0.161668
SBDS	Pattern 1	1.26469	0.734072	0.756774	0.585114
TMEM99	Pattern 1	0.366258	0.11517	0.206432	0.0930936
BID	Pattern 1	1.51881	0.863616	0.973738	0.796123
WBP5	Pattern 1	0.773241	0.293639	0.370084	0.340586
MCM3	Pattern 1	0.577499	0.201355	0.335281	0.192983
SLBP	Pattern 1	1.32286	0.563377	0.909892	0.64531
SCML1	Pattern 1	0.402016	0.154747	0.174569	0.122544
SS18L2	Pattern 1	0.857524	0.39371	0.534151	0.347501
UBL4A	Pattern 1	0.684113	0.306212	0.433339	0.260989
DDX54	Pattern 1	0.658183	0.358336	0.340611	0.201966
COL6A3	Pattern 1	0.928471	0.481257	0.542293	0.207668
LYSMD2	Pattern 1	0.316796	0.0710532	0.153531	0.092866
CCDC58	Pattern 1	0.434487	0.142724	0.232841	0.0943342
SNRNP40	Pattern 1	0.610852	0.249963	0.339821	0.247131
CYB561	Pattern 1	0.387994	0.144965	0.164133	0.124122
C8orf59	Pattern 1	2.24617	1.54729	1.69409	1.26993
PRRC2C	Pattern 1	1.46467	0.878856	1.02851	0.761178
FTSJ1	Pattern 1	0.761811	0.335219	0.434222	0.265901
NT5C	Pattern 1	0.922206	0.390766	0.60196	0.411153
BTG3	Pattern 1	0.422592	0.102691	0.212425	0.144023
TBL1XR1	Pattern 1	0.669987	0.24122	0.495655	0.217181
CWC27	Pattern 1	0.760927	0.337772	0.50287	0.256814
PPP1CC	Pattern 1	2.75684	1.88583	2.09748	1.66727
FUNDC1	Pattern 1	0.418914	0.166386	0.198721	0.10096
ZNF593	Pattern 1	1.58145	0.903767	1.00899	0.921909
TOMM7	Pattern 1	7.15231	5.82511	6.16404	4.61955
RPL7L1	Pattern 1	1.20176	0.650647	0.82471	0.54678
MMADHC	Pattern 1	1.49406	0.959171	0.96184	0.836926
PYCR1	Pattern 1	0.82433	0.284544	0.429322	0.471838
ZWINT	Pattern 1	0.724601	0.292741	0.531644	0.2356
MSANTD3	Pattern 1	0.355656	0.106072	0.217948	0.0966445
UCK2	Pattern 1	0.600411	0.216281	0.372944	0.237671
DNPH1	Pattern 1	1.04602	0.553961	0.763369	0.392912
TWISTNB	Pattern 1	0.758406	0.29267	0.497605	0.298083
TRIAP1	Pattern 1	0.906867	0.432918	0.57778	0.421508
POLR2K	Pattern 1	1.17694	0.606507	0.829002	0.524583
HNRNPA3	Pattern 1	2.69212	2.05094	2.06105	1.3967
XRCC5	Pattern 1	1.55719	0.921997	1.12778	0.715776
CCDC137	Pattern 1	0.592882	0.244698	0.367712	0.198606
YRDC	Pattern 1	0.591385	0.241669	0.330664	0.251909
HCCS	Pattern 1	0.705131	0.361369	0.361702	0.279041
WDR43	Pattern 1	0.910812	0.370455	0.661087	0.385979
COMTD1	Pattern 1	0.54825	0.174879	0.362782	0.16624
TRIB3	Pattern 1	0.424336	0.172464	0.142581	0.225387
SUZ12	Pattern 1	1.03851	0.607653	0.595419	0.461663
FTSJ2	Pattern 1	0.599539	0.211187	0.3585	0.241193
MRPS18C	Pattern 1	1.51833	0.716068	1.13998	0.751881
MAGOH	Pattern 1	0.710284	0.23466	0.441106	0.259461
CDK6	Pattern 1	0.330739	0.11018	0.165894	0.0712196
MRPL24	Pattern 1	0.930544	0.388902	0.632251	0.404276
NUDT4	Pattern 1	1.48067	0.764099	1.16983	0.741968
NAA20	Pattern 1	1.96082	1.1826	1.41814	1.12199
EMP2	Pattern 1	0.538484	0.244583	0.292194	0.204332
DNAJB11	Pattern 1	0.94821	0.406068	0.612358	0.47192
UTP18	Pattern 1	0.663805	0.25499	0.443019	0.249122
HSPA9	Pattern 1	1.72074	1.0073	1.18283	0.978185
COX20	Pattern 1	2.37476	1.54422	1.96564	1.30387
CFAP97	Pattern 1	0.699039	0.308669	0.419719	0.26762
CCT6A	Pattern 1	4.03606	2.94539	3.08525	2.57952
POLR3H	Pattern 1	1.27157	0.739526	0.990016	0.629754
SRSF11	Pattern 1	1.6793	0.991278	1.33667	0.912542
PVT1	Pattern 1	1.36418	0.764051	1.00255	0.60901
PLSCR1	Pattern 1	0.418159	0.189225	0.204317	0.125221
LINC00998	Pattern 1	0.966392	0.412096	0.717582	0.479047
RFC1	Pattern 1	1.02632	0.567175	0.642521	0.516163
RAD23B	Pattern 1	1.23487	0.761973	0.887191	0.625827
ZC3H15	Pattern 1	2.80257	2.04708	2.10342	1.76096
SRSF10	Pattern 1	1.20203	0.733099	0.843099	0.646115
SFXN4	Pattern 1	0.507334	0.153659	0.321816	0.221195
CDC6	Pattern 1	0.521757	0.162881	0.318488	0.192726
SLC25A19	Pattern 1	0.488845	0.206899	0.270805	0.217634
MCMBP	Pattern 1	0.563733	0.246825	0.360932	0.195572
RUVBL1	Pattern 1	1.1916	0.588088	0.809147	0.58084
HMGB3	Pattern 1	1.49403	0.883253	1.0527	0.74083
SRSF4	Pattern 1	0.844305	0.439137	0.544658	0.395951
RABEPK	Pattern 1	0.527116	0.227029	0.31007	0.191888
SMC1A	Pattern 1	1.12102	0.742472	0.761511	0.496372
SRSF9	Pattern 1	3.19345	2.17027	2.72338	2.14489
CHPT1	Pattern 1	1.40984	0.800547	1.0135	0.813367
RPIA	Pattern 1	0.528908	0.179863	0.332107	0.219882
MRPL9	Pattern 1	0.779029	0.371365	0.555426	0.359105
FAM133A	Pattern 1	0.755942	0.228014	0.296698	0.106008
HIST1H4C	Pattern 1	16.6929	6.4999	11.8195	7.20529
NDUFB4	Pattern 1	2.30123	1.54068	1.81874	1.24014
METTL21A	Pattern 1	0.361734	0.100319	0.209791	0.128809
MED28	Pattern 1	0.64467	0.358094	0.373012	0.253244
R3HCC1	Pattern 1	0.361822	0.138969	0.169901	0.111986
RPUSD1	Pattern 1	0.851491	0.374163	0.622525	0.409811
NIPA2	Pattern 1	0.912632	0.426307	0.604512	0.43124
MCTS1	Pattern 1	1.55159	0.937561	0.988041	0.732116
REXO2	Pattern 1	2.26903	1.37199	1.71613	1.47276
ABT1	Pattern 1	0.388788	0.150977	0.223339	0.111576
TCEAL8	Pattern 1	0.647096	0.289546	0.315316	0.31913
AC003092.1	Pattern 1	0.369579	0.148662	0.171641	0.103556
SMC3	Pattern 1	0.923082	0.426611	0.702278	0.443238
MTHFD1L	Pattern 1	0.372958	0.113368	0.199176	0.145948
CMTM8	Pattern 1	0.524652	0.184879	0.316482	0.224013
UBE2E1	Pattern 1	0.880365	0.432761	0.631573	0.4314
GMPS	Pattern 1	0.739791	0.303347	0.518934	0.432472
UBE2N	Pattern 1	1.49512	0.951414	1.0878	0.840448
ILF2	Pattern 1	1.46337	0.842709	0.9559	0.792977
RAB5C	Pattern 1	1.33768	0.846466	0.885228	0.805249
COA1	Pattern 1	0.918931	0.528001	0.62207	0.421461
RNF7	Pattern 1	2.88987	2.05867	2.42395	1.70796
CHCHD3	Pattern 1	1.70854	1.04587	1.31682	1.08287
ATAD3A	Pattern 1	0.816087	0.419595	0.594113	0.340283
NSMCE1	Pattern 1	0.507691	0.206025	0.298359	0.201795
STEAP1	Pattern 1	0.411464	0.134413	0.204056	0.168433
TXLNG	Pattern 1	0.546385	0.278399	0.279386	0.222064
SFN	Pattern 1	0.570386	0.366786	0.383006	0.15505
TRA2B	Pattern 1	1.64485	1.03934	1.22937	1.01564
RP11-554I8.2	Pattern 1	0.491129	0.21395	0.343172	0.201681
C1D	Pattern 1	0.555869	0.238603	0.388804	0.230307
STAG2	Pattern 1	0.55813	0.287723	0.323936	0.216726
MRPL17	Pattern 1	1.26667	0.728845	0.895485	0.710124
TFAM	Pattern 1	0.921795	0.465305	0.658399	0.474147
ANKRD28	Pattern 1	0.783939	0.442452	0.520201	0.327432
HNRNPK	Pattern 1	2.54212	2.03634	2.06895	1.53328
VBP1	Pattern 1	1.5119	0.923826	1.16515	0.845725
UBE2M	Pattern 1	0.884861	0.531437	0.596731	0.394403
LARS	Pattern 1	0.597567	0.301957	0.377978	0.227129
MPST	Pattern 1	1.44223	0.899538	1.0219	0.93026
ZNRD1	Pattern 1	0.426314	0.156829	0.258103	0.175609
LTV1	Pattern 1	0.480351	0.180392	0.311891	0.183858
AMD1	Pattern 1	1.48608	0.922836	1.08773	0.828999
AGTRAP	Pattern 1	0.636435	0.360475	0.327129	0.307749
NDUFA5	Pattern 1	1.02808	0.56644	0.697625	0.479805
ENOPH1	Pattern 1	0.701963	0.318862	0.47427	0.327454
HSPH1	Pattern 1	1.29247	0.836918	0.807899	0.752535
ACTR3	Pattern 1	1.10021	0.714155	0.767542	0.52705
NIP7	Pattern 1	0.469036	0.172301	0.322345	0.21432
HAUS1	Pattern 1	0.681925	0.348013	0.438451	0.289237
CNN3	Pattern 1	0.547289	0.261833	0.338608	0.18904
FKBP4	Pattern 1	1.335	0.779219	0.87059	0.841542
AP1S1	Pattern 1	0.865292	0.433441	0.622226	0.416577
POLR2D	Pattern 1	0.459157	0.231174	0.253373	0.193484
RRS1	Pattern 1	0.467121	0.198483	0.288062	0.175917
TMED9	Pattern 1	1.59108	1.10531	1.25798	0.780555
GNL3	Pattern 1	1.12333	0.697429	0.721996	0.588498
VDAC2	Pattern 1	4.66295	3.7064	3.56297	3.60276
RBBP7	Pattern 1	1.49666	0.926562	1.03083	0.832119
PRMT5	Pattern 1	0.589707	0.266948	0.390541	0.252662
CSDE1	Pattern 1	1.47669	1.10313	1.0982	0.829379
BAG2	Pattern 1	0.765812	0.36392	0.509815	0.392609
LARP1	Pattern 1	1.16252	0.787255	0.783414	0.596634
MRPS18B	Pattern 1	0.665514	0.356796	0.462866	0.308459
RAB31	Pattern 1	0.917676	0.569262	0.631207	0.412081
RRP1B	Pattern 1	0.695601	0.336744	0.492711	0.337738
CHCHD1	Pattern 1	1.31493	0.852966	1.10213	0.68808
MRPS5	Pattern 1	1.05283	0.605271	0.87084	0.597827
MRPL33	Pattern 1	2.12299	1.57829	1.78209	1.19302
RAD21	Pattern 1	0.820377	0.52309	0.579159	0.33549
MRPL47	Pattern 1	1.24625	0.664966	0.947709	0.687419
SFT2D1	Pattern 1	1.34879	0.833069	0.994767	0.878338
SLC38A1	Pattern 1	1.17782	0.60044	0.889088	0.742311
CMC2	Pattern 1	0.840269	0.462818	0.639951	0.439161
2024-09-15	Pattern 1	0.877424	0.550771	0.593049	0.503308
MAGEC2	Pattern 1	0.851539	0.442875	0.592063	0.36189
DNPEP	Pattern 1	0.591533	0.342409	0.325447	0.301349
METTL9	Pattern 1	1.43194	1.01857	1.1266	0.88023
NDUFAF4	Pattern 1	0.79584	0.389787	0.524187	0.43021
RWDD4	Pattern 1	1.00815	0.571936	0.774426	0.555638
RQCD1	Pattern 1	0.455488	0.141283	0.319247	0.155948
MTIF2	Pattern 1	0.531835	0.247272	0.37004	0.248996
PPP2CA	Pattern 1	1.03062	0.609131	0.764893	0.606461
TRABD	Pattern 1	0.709423	0.334792	0.507146	0.369628
MAGEA3	Pattern 1	0.9408	0.518093	0.658923	0.502691
SMIM12	Pattern 1	0.846652	0.495594	0.664648	0.428311
ITGB3BP	Pattern 1	0.51747	0.256008	0.341649	0.208872
TXNL1	Pattern 1	1.83274	1.14605	1.33416	1.14847
GEMIN6	Pattern 1	0.635406	0.27945	0.477538	0.319665
DAXX	Pattern 1	0.442571	0.186783	0.279652	0.178357
UCHL5	Pattern 1	0.617361	0.351081	0.438984	0.297583
MYDGF	Pattern 1	2.8272	1.96188	2.24613	2.14409
EGFLAM	Pattern 1	0.541185	0.260644	0.325397	0.244521
WDR77	Pattern 1	0.582858	0.321689	0.349901	0.268459
TXNL4A	Pattern 1	3.89564	3.22566	3.37076	2.65678
ING2	Pattern 1	0.632546	0.315107	0.401131	0.317487
ARHGAP18	Pattern 1	0.855542	0.445774	0.628727	0.405849
CENPE	Pattern 1	0.473405	0.225868	0.324027	0.136149
COX14	Pattern 1	1.56431	1.15691	1.20468	0.949727
DHX15	Pattern 1	0.66402	0.386678	0.424638	0.26158
EIF2A	Pattern 1	0.924653	0.597641	0.663437	0.524579
LYPLA1	Pattern 1	1.2877	0.918663	0.974955	0.71799
BCLAF1	Pattern 1	1.02666	0.683785	0.657664	0.57393
EXOSC4	Pattern 1	0.833355	0.534568	0.544563	0.441383
HDAC2	Pattern 1	1.32992	0.716616	1.03766	0.791609
RBMX2	Pattern 1	0.645344	0.412012	0.423795	0.310804
TIAL1	Pattern 1	0.882464	0.551207	0.62093	0.488907
BCAT1	Pattern 1	0.52708	0.244912	0.321574	0.28758
TUBA4A	Pattern 1	1.39241	1.05011	1.29983	0.582152
GNL2	Pattern 1	0.601341	0.334862	0.389038	0.300359
OTUD6B-AS1	Pattern 1	0.589582	0.342082	0.393634	0.267618
SRSF6	Pattern 1	0.64617	0.355831	0.485855	0.294779
HMGN2	Pattern 1	6.37357	5.04283	5.53694	4.99303
BCL7C	Pattern 1	1.40807	0.856607	1.12737	0.861287
DCAF13	Pattern 1	0.721559	0.415739	0.469704	0.35298
RSL24D1	Pattern 1	1.95735	1.37343	1.47785	1.53421
FDPS	Pattern 1	0.858038	0.423477	0.643886	0.475045
CTBP2	Pattern 1	0.576075	0.296145	0.406325	0.27448
NDUFV2	Pattern 1	3.13779	2.50676	2.63632	2.22577
RRP9	Pattern 1	0.481117	0.23195	0.267541	0.226553
RAD50	Pattern 1	0.948333	0.607436	0.620265	0.55151
PPID	Pattern 1	0.659149	0.38144	0.419233	0.296746
RBM8A	Pattern 1	2.05846	1.29394	1.75443	1.26737
MRPL28	Pattern 1	0.790726	0.439662	0.573097	0.457179
COPS8	Pattern 1	1.11821	0.735528	0.788572	0.651604
FAM195A	Pattern 1	1.95235	1.49197	1.50004	1.39334
AIMP1	Pattern 1	1.25913	0.83204	1.02791	0.79563
KRT18	Pattern 1	9.22935	7.25313	7.53705	7.77895
NAMPT	Pattern 1	0.876898	0.616081	0.592203	0.496204
FAM49B	Pattern 1	0.655378	0.39922	0.443902	0.337892
FUS	Pattern 1	2.06422	1.45816	1.73464	1.40264
LLPH	Pattern 1	0.796052	0.518397	0.515943	0.433309
PARL	Pattern 1	1.01839	0.652796	0.802256	0.636017
CNOT7	Pattern 1	1.09379	0.696042	0.88606	0.64912
MRPL13	Pattern 1	0.810099	0.46588	0.572149	0.392167
PTBP1	Pattern 1	1.16581	0.843424	0.98695	0.640159
FAAP20	Pattern 1	0.996881	0.659496	0.765078	0.597321
AMZ2	Pattern 1	0.875397	0.587359	0.609381	0.507527
VDAC3	Pattern 1	1.41425	1.0695	1.05643	0.878479
MORF4L1	Pattern 1	2.81654	2.10312	2.5101	1.9789
SCAF11	Pattern 1	0.801217	0.561629	0.554534	0.407243
ATP5F1	Pattern 1	2.4819	1.80492	2.02861	1.77932
UBE2K	Pattern 1	1.21514	0.862704	0.882783	0.820307
SNRNP70	Pattern 1	1.23619	0.923434	0.935553	0.774062
PPP4C	Pattern 1	0.90841	0.523631	0.732773	0.558701
PRMT1	Pattern 1	1.77661	1.14803	1.3759	1.42331
PSMC1	Pattern 1	1.41302	0.963713	1.21728	0.89037
SH3KBP1	Pattern 1	1.0279	0.695596	0.776651	0.578598
TRMT10C	Pattern 1	0.875569	0.51187	0.727665	0.503516
MYEOV2	Pattern 1	2.8613	2.72836	2.92868	2.07669
DENR	Pattern 1	1.20943	0.949313	1.04192	0.643916
SPATS2L	Pattern 1	1.01194	0.763628	0.898752	0.515632
POLR2F	Pattern 1	2.66867	2.24103	2.2931	1.82075
FKBP5	Pattern 1	0.987381	0.903729	0.976753	0.610369
TUBB6	Pattern 1	1.42486	1.3099	1.37336	0.96514
G6PD	Pattern 2	0.775848	2.28579	1.40289	2.23496
S100A6	Pattern 2	41.7376	66.8696	54.5311	64.9428
DCXR	Pattern 2	1.57744	3.53869	2.49429	3.71625
AHNAK2	Pattern 2	0.25183	1.12039	0.672319	1.14115
ATP5E	Pattern 2	11.8068	15.3292	27.9405	27.5929
RPS21	Pattern 2	17.4815	20.0058	29.6196	29.3596
PPDPF	Pattern 2	1.36089	1.71223	3.96343	3.794
MMP24-AS1	Pattern 2	0.726113	1.33974	3.55969	3.63419
NPC2	Pattern 2	2.87099	4.20635	8.70276	8.71873
MT-ATP6	Pattern 2	35.948	41.04	61.2649	58.695
CD9	Pattern 2	0.325249	0.354888	1.54365	1.61095
PLAT	Pattern 2	0.329692	0.668404	1.86337	1.88228
CCDC85B	Pattern 2	4.0548	10.1951	13.6155	13.003
MT-CYB	Pattern 2	43.8539	51.7968	72.3372	71.9656
UQCR11	Pattern 2	3.22881	3.60007	5.27728	5.10743
GPX4	Pattern 2	4.56131	8.78106	13.1561	15.6552
HCFC1R1	Pattern 2	0.475426	1.1954	1.88993	1.76397
PPP1CA	Pattern 2	1.70102	1.67808	3.32822	3.44767
SH3BGRL3	Pattern 2	6.87093	7.98875	11.7507	12.3928
GSN	Pattern 2	0.0450968	0.122442	0.567756	0.649164
TAF10	Pattern 2	0.808518	0.954798	1.73497	1.69517
RPS3	Pattern 2	47.9892	47.6053	84.5566	90.3538
FTH1	Pattern 2	117.877	307.579	514.483	707.762
CHMP2A	Pattern 2	0.756748	0.736286	1.62646	1.80156
NME3	Pattern 2	0.345077	0.530441	1.04031	0.997492
FAM210B	Pattern 2	0.307443	0.414067	0.862627	0.83659
FAM89B	Pattern 2	0.296574	0.951394	1.54516	1.80893
NDUFC2	Pattern 2	2.17258	2.29113	4.21712	4.38375
CCDC90B	Pattern 2	0.411441	0.422228	0.955084	0.969922
RPL13	Pattern 2	61.145	67.6553	91.8283	102.562
ASNS	Pattern 2	0.105343	0.337919	0.162051	1.41599
SLC3A2	Pattern 2	0.544148	0.526771	0.696823	2.32539
GNAS	Pattern 2	1.44086	2.07856	3.44645	4.76372
RPL18	Pattern 2	29.5688	28.8705	35.7374	39.7987
MT-ND4L	Pattern 2	0.906245	0.991222	1.20552	2.4291
AC006262.5	Pattern 2	0.0493758	0.800764	1.14133	2.39936
C9orf16	Pattern 2	1.46519	2.60891	4.03622	5.04546
BSG	Pattern 2	1.98453	2.43868	3.63328	4.94093
RNASEH2C	Pattern 2	0.811148	1.99106	3.50768	4.71807
RPL28	Pattern 2	36.9028	52.7454	50.7452	60.6172
RPS5	Pattern 2	39.9996	45.0401	50.6463	57.422
TIMP1	Pattern 2	15.5084	22.6111	43.2258	63.8411
ZFAS1	Pattern 2	4.15535	5.31948	6.14478	8.79807
CIRBP	Pattern 2	1.21751	2.25619	2.75109	3.83791
CADM1	Pattern 2	0.0215386	0.0346692	0.28664	0.512365
TM7SF2	Pattern 2	0.0110973	0.109916	0.221612	0.600636
RPL36	Pattern 2	26.8352	31.1383	33.9888	38.3637
TECR	Pattern 2	0.755437	1.12633	1.47594	2.31169
RPL13A	Pattern 2	60.94	59.9874	70.4241	78.3101
PHPT1	Pattern 2	1.05968	1.32307	2.39948	2.93414
GSTP1	Pattern 2	7.29401	10.3266	11.4834	15.7057
MT-ND4	Pattern 2	47.0273	55.7908	69.2825	81.1307
PERP	Pattern 2	0.322669	0.530813	1.02403	1.42052
OAZ1	Pattern 2	11.537	13.6112	14.9	17.388
CD151	Pattern 2	1.9647	2.12764	3.73732	4.47112
CST3	Pattern 2	1.76015	2.213	3.26703	4.11094
GDF15	Pattern 2	0.0049226	0.0260311	0.0281557	0.226284
ZDHHC24	Pattern 2	0.460334	0.68892	1.15738	1.57154
DNAJC1	Pattern 2	0.388846	0.478292	0.723468	1.15232
ROMO1	Pattern 2	1.50787	2.11593	2.8193	3.42764
ADI1	Pattern 2	1.22131	2.19824	2.22038	3.22168
MARCKSL1	Pattern 2	0.60791	1.33093	2.02256	2.45255
IGFBP7	Pattern 2	0.0306042	0.0388957	0.399034	0.490169
CTSD	Pattern 2	1.04377	1.76366	1.85699	2.8032
PAGE5	Pattern 2	1.25498	1.34578	2.45318	2.94311
UBA52	Pattern 2	14.8998	19.0411	19.2103	21.7706
CD55	Pattern 2	0.284818	0.264982	0.484065	0.942508
TMEM256	Pattern 2	0.496556	0.922663	1.4709	1.72362
GLTSCR2	Pattern 2	1.33362	1.53184	1.92663	2.54251
CPNE1	Pattern 2	0.445823	0.584762	0.845803	1.23745
ERGIC3	Pattern 2	0.965042	0.989721	1.66621	2.01328
SKP1	Pattern 2	2.87368	4.09939	4.77279	6.34632
MAP1LC3B	Pattern 2	0.693316	1.54076	1.68877	2.37445
SCARA5	Pattern 2	0.0341023	0.198284	0.0990543	0.37945
COX4I1	Pattern 2	6.83896	7.02359	8.5965	9.83412
COPE	Pattern 2	1.25229	1.34193	1.80395	2.55023
GADD45B	Pattern 2	0.164988	0.369901	0.219295	0.698345
SLCO4A1	Pattern 2	0.289128	0.240031	0.642879	0.911848
PRDX5	Pattern 2	1.73519	1.7535	2.84241	3.27544
TMEM179B	Pattern 2	0.706989	0.914484	1.00792	1.5874
SERF2	Pattern 2	8.3144	8.29986	10.746	11.4247
ACP1	Pattern 2	2.00806	2.00048	3.11315	3.42998
ACADVL	Pattern 2	0.640893	0.741201	0.879082	1.41037
LGALS3	Pattern 2	1.63419	2.97994	2.57402	3.81235
DDIT4	Pattern 2	0.837384	1.1933	0.712052	1.93297
UBXN1	Pattern 2	1.22579	1.20521	1.81798	2.24551
CYBA	Pattern 2	0.557191	0.862507	1.33755	1.79846
LDHB	Pattern 2	9.12436	8.38368	10.0522	12.1648
PSAT1	Pattern 2	0.454859	0.309775	0.499108	0.99632
RHBDD2	Pattern 2	0.332139	0.534028	0.506804	0.90887
HM13	Pattern 2	0.8423	0.896442	0.949685	1.50364
HIST1H2BD	Pattern 2	0.0359668	0.399252	0.117896	0.527737
TMEM255B	Pattern 2	0.205882	0.258568	0.557182	0.728376
BEST1	Pattern 2	0.0970122	0.273664	0.529906	0.657296
PLD3	Pattern 2	0.179607	0.258041	0.368186	0.617081
CFL1	Pattern 2	7.24208	7.30071	10.5363	11.9185
AAMDC	Pattern 2	0.18121	0.614787	0.96241	1.25305
TFPI2	Pattern 2	1.09849	1.24183	1.72401	2.45875
TTC3	Pattern 2	0.904229	1.39394	1.48861	1.98468
CDK2AP2	Pattern 2	0.418616	0.561726	1.00413	1.22777
HBE1	Pattern 2	1.12546	1.57356	1.67738	2.41775
MMP1	Pattern 2	0.00630378	0.0148334	0.502147	1.41346
NEU1	Pattern 2	0.186345	0.585911	0.343226	0.791744
RTN3	Pattern 2	0.528018	0.93575	1.10757	1.51235
PHYH	Pattern 2	0.181599	0.274441	0.458829	0.654874
PHGDH	Pattern 2	0.275825	0.250241	0.181282	0.614478
UBB	Pattern 2	4.67605	5.27629	6.81322	8.1075
PEPD	Pattern 2	0.171023	0.32944	0.350689	0.629967
RPL26	Pattern 2	23.1113	22.5103	28.4706	29.7807
RPN2	Pattern 2	0.742762	0.760385	1.14124	1.51463
DDRGK1	Pattern 2	0.762122	1.14964	1.02768	1.58722
GSS	Pattern 2	0.234516	0.247222	0.504825	0.676704
CCS	Pattern 2	0.123962	0.29853	0.33955	0.59409
SMDT1	Pattern 2	1.25978	1.63665	2.08733	2.35775
METRN	Pattern 2	1.27137	1.57973	1.93813	2.37185
SRD5A3	Pattern 2	0.132624	0.236962	0.326932	0.494407
BCAS4	Pattern 2	0.116669	0.176735	0.472409	0.520462
ARG2	Pattern 2	0.119522	0.202051	0.201277	0.442465
RNF114	Pattern 2	0.361595	0.458831	0.683468	0.929243
CD320	Pattern 2	1.79184	1.7048	2.30857	2.68729
MT-ND2	Pattern 2	50.6102	50.4034	53.8338	62.8441
SCAND1	Pattern 2	1.42542	2.0583	2.5477	2.86656
APLP2	Pattern 2	0.510806	1.0331	1.12268	1.46854
ERP29	Pattern 2	1.15098	1.33035	1.27656	1.84071
AHCY	Pattern 2	1.72377	2.11076	2.21916	2.76945
NDUFA2	Pattern 2	1.32104	2.21104	2.77271	2.95854
NAA38	Pattern 2	1.7813	2.11407	2.92315	3.13708
SURF1	Pattern 2	0.532893	0.737374	0.945374	1.16743
LAGE3	Pattern 2	1.54008	3.34822	2.51398	3.45289
TBCB	Pattern 2	1.13156	1.16048	1.61942	1.89742
CLEC11A	Pattern 2	0.0945218	0.277716	0.35485	0.507041
CTSC	Pattern 2	1.60225	1.55935	2.62457	2.98401
CALM3	Pattern 2	1.40452	1.37146	2.22777	2.33402
FKBP2	Pattern 2	1.2931	1.30307	1.86154	2.14533
ITM2B	Pattern 2	0.390652	0.477554	0.550615	0.827395
RP11-505K9.1	Pattern 2	0.0881821	0.177036	0.387735	0.468992
AKR7A2	Pattern 2	0.933074	1.26058	1.28895	1.72429
IMPA2	Pattern 2	0.598062	0.571194	0.767752	1.02988
GRN	Pattern 2	0.398595	0.874996	0.535269	1.00326
BCAP31	Pattern 2	2.07072	2.00318	2.40712	2.89086
CORO1B	Pattern 2	0.204851	0.362283	0.424054	0.632644
PNPLA2	Pattern 2	0.168668	0.729548	0.424142	0.790609
SARAF	Pattern 2	1.40455	2.04191	1.51839	2.23487
CHID1	Pattern 2	0.413696	0.404853	0.727406	0.855798
TMBIM6	Pattern 2	1.78607	2.52844	2.16797	3.23178
C6orf1	Pattern 2	0.599171	0.922736	1.02944	1.2704
COX6A1	Pattern 2	2.42058	2.86418	2.66832	3.38622
APOA1BP	Pattern 2	1.08895	1.45701	1.8061	2.0171
PRCP	Pattern 2	0.141795	0.189515	0.422785	0.510453
FKBP3	Pattern 2	1.0257	1.08206	1.7731	1.89505
ABHD12	Pattern 2	0.39348	0.396363	0.655842	0.808035
TMEM18	Pattern 2	0.578746	0.593518	0.847452	1.03674
POLE4	Pattern 2	2.00567	2.55105	3.42994	3.46156
FAM173A	Pattern 2	0.58601	1.12874	1.05814	1.35697
ECH1	Pattern 2	0.35053	0.24539	0.444158	0.616161
SLC7A5	Pattern 2	0.494453	0.524417	0.386126	0.789491
CMBL	Pattern 2	0.747982	0.831757	1.11863	1.31152
SAT2	Pattern 2	0.362844	0.363286	0.546907	0.711936
HINT2	Pattern 2	0.388348	0.401673	0.602059	0.763983
ETHE1	Pattern 2	0.751045	1.13456	1.27779	1.5305
RPAIN	Pattern 2	0.541356	0.560801	0.733494	0.930077
KRT8	Pattern 2	5.31638	5.39718	5.77755	7.12917
IGFBP6	Pattern 2	0.703246	1.28886	1.23146	1.59871
FAM195B	Pattern 2	0.466763	1.08016	0.822737	1.22611
UROS	Pattern 2	0.878184	1.2519	1.28475	1.6005
ARL3	Pattern 2	0.682137	0.792412	1.04153	1.22211
TPI1	Pattern 2	9.25845	10.5792	10.3577	12.7939
CETN2	Pattern 2	0.592146	0.798287	0.864842	1.12211
EIF4A2	Pattern 2	0.858049	1.07202	0.817288	1.33527
ECHS1	Pattern 2	1.0877	1.03832	1.27512	1.57801
BTG1	Pattern 2	1.56198	2.07533	1.49814	2.30227
GLRX	Pattern 2	0.7478	1.10708	0.691317	1.2297
IER2	Pattern 2	0.582416	0.714078	0.569946	0.95808
RPL12	Pattern 2	45.0068	60.5431	58.4233	66.2832
RPS28	Pattern 2	36.791	45.8992	45.0209	50.1173
PTMS	Pattern 2	2.46927	4.44836	3.84351	4.42434
RPS15	Pattern 2	35.7038	42.4896	41.0526	45.7755
TP53I3	Pattern 2	0.123595	0.450385	0.56088	0.661335
S100A13	Pattern 2	1.96763	3.53073	3.12727	3.39539
ANXA2	Pattern 2	11.5	18.1724	16.977	19.0608
TAX1BP3	Pattern 2	0.556858	1.255	1.00255	1.30639
MFGE8	Pattern 2	0.162907	0.595126	0.415859	0.577593
EXOC3-AS1	Pattern 2	0.264951	0.516317	0.795996	0.726455
RP11-792A8.4	Pattern 2	0.265246	0.743373	0.590202	0.661704
C6orf226	Pattern 2	0.0787871	0.318675	0.281701	0.447386
FAM234A	Pattern 2	0.170102	0.416651	0.438583	0.569882
RP11-545E17.3	Pattern 2	0.150542	0.333061	0.470298	0.578088
TXNDC17	Pattern 2	2.51179	3.31694	3.84503	3.89011
DYNLRB1	Pattern 2	0.958004	1.33056	1.61584	1.72612
GCHFR	Pattern 2	0.301375	0.66634	0.708719	0.795437
HES6	Pattern 2	0.12523	0.481111	0.285956	0.500897
UBE2D4	Pattern 2	0.250921	0.489032	0.644699	0.657793
ARRDC1	Pattern 2	0.128955	0.26029	0.462626	0.488483
H2AFV	Pattern 2	3.10451	4.02568	4.5755	4.2565
AKR1C2	Pattern 2	0.111848	0.233743	0.53458	0.512752
RRAS	Pattern 2	0.389602	0.617204	0.921169	0.795205
DRAP1	Pattern 2	1.43809	1.97061	2.31048	2.41344
UBL5	Pattern 2	3.44363	4.03405	4.75965	4.54576
CYSRT1	Pattern 2	0.00654429	0.289363	0.0975293	0.295851
PQLC3	Pattern 2	0.0737955	0.216131	0.228226	0.389353
EPHX1	Pattern 2	0.169661	0.512522	0.258077	0.533101
OCEL1	Pattern 2	0.138123	0.308408	0.344942	0.464058
NDUFB2	Pattern 2	3.64227	4.48813	4.96828	4.80253
ALDH3A2	Pattern 2	0.300682	0.506004	0.567473	0.711129
PRAF2	Pattern 2	0.254546	0.621619	0.364446	0.629293
DGAT1	Pattern 2	0.145479	0.427065	0.219582	0.517287
CTNNBIP1	Pattern 2	0.132003	0.383342	0.267501	0.404473
NDUFB1	Pattern 2	3.32452	4.0565	4.42048	4.54244
SLC25A4	Pattern 2	0.622026	1.10461	0.928399	1.21917
ANAPC16	Pattern 2	1.50044	1.99021	2.02351	2.24622
BNIP3L	Pattern 2	0.352989	0.686979	0.527239	0.824328
COTL1	Pattern 2	3.8271	4.32502	5.27112	5.2208
ANPEP	Pattern 2	0.906387	1.42818	1.38776	1.61646
CHMP4A	Pattern 2	0.439103	0.593561	0.83144	0.892044
AKR1C3	Pattern 2	0.327199	0.671808	0.679394	0.692798
TOLLIP	Pattern 2	0.221246	0.437846	0.377871	0.585989
TFRC	Pattern 2	0.729135	1.26612	1.04178	1.14298
PINK1	Pattern 2	0.56706	0.93395	0.807379	0.99827
CTD-3184A7.4	Pattern 2	0.130187	0.206048	0.385551	0.449092
STAU1	Pattern 2	0.989782	1.08065	1.59692	1.61561
NDUFV3	Pattern 2	1.02137	1.48729	1.3886	1.47385
IDH2	Pattern 2	0.425093	0.615375	0.683199	0.861357
TCF25	Pattern 2	0.501282	0.673922	0.783626	0.960057
RPS27L	Pattern 2	1.67242	2.05697	2.27639	2.45477
MPG	Pattern 2	1.20688	1.77526	1.42865	1.75075
GNB2	Pattern 2	1.94554	2.25453	2.53494	2.73229
AKR1C1	Pattern 2	0.15849	0.478113	0.260098	0.471719
PYGB	Pattern 2	0.46361	0.77366	0.790376	0.723765
LRPAP1	Pattern 2	0.57879	0.946368	0.745985	1.07791
C7orf50	Pattern 2	2.17466	2.44112	3.06199	2.88164
TAX1BP1	Pattern 2	0.549942	0.844966	0.740165	1.05186
MFSD12	Pattern 2	0.742116	0.894863	1.22912	1.17104
CAPNS1	Pattern 2	0.800325	0.855204	1.24523	1.32596
MYL6	Pattern 2	5.33949	6.74535	6.29765	6.80922
CAMLG	Pattern 2	1.34597	1.82058	1.48667	2.06465
NDUFAF3	Pattern 2	1.142	1.44037	1.54978	1.7208
POR	Pattern 2	0.435606	0.76739	0.43613	0.834822
ANP32B	Pattern 3	3.82753	1.0354	2.87084	1.57462
CDK4	Pattern 3	2.56171	0.706994	1.79495	1.22551
DTYMK	Pattern 3	2.15867	0.692371	1.66656	0.761861
SSRP1	Pattern 3	2.08585	0.672041	1.62334	0.858848
TOMM40	Pattern 3	3.40945	1.33429	2.67863	1.75449
SIVA1	Pattern 3	4.39002	1.96147	4.03154	2.108
LSM7	Pattern 3	2.70526	1.1537	2.29784	1.34914
LSM5	Pattern 3	3.51474	1.52854	3.51171	1.79714
PPP1R14B	Pattern 3	3.92604	1.60234	3.87036	2.09171
DEK	Pattern 3	4.09782	1.84369	3.80035	2.20497
MKI67	Pattern 3	1.70656	0.62295	1.31497	0.536872
HNRNPD	Pattern 3	2.46088	0.786707	2.06913	1.18397
JTB	Pattern 3	4.97888	2.71085	4.03573	3.29412
AURKAIP1	Pattern 3	5.12523	3.2037	4.45725	3.17537
CCDC34	Pattern 3	1.31082	0.475594	1.09226	0.494415
USP1	Pattern 3	1.06139	0.307668	0.754251	0.44557
BOLA3	Pattern 3	3.0161	1.67859	2.7799	1.46821
SNRPB	Pattern 3	4.95018	2.40174	4.53963	3.083
EI24	Pattern 3	3.32361	1.54234	2.9377	1.95399
KIAA0101	Pattern 3	7.02851	3.92327	6.94576	4.1387
LINC00152	Pattern 3	1.53855	0.584204	1.39375	0.546794
MRPL11	Pattern 3	1.96974	0.760826	2.0126	0.849133
POP7	Pattern 3	1.98556	0.744991	1.72504	1.08704
TYMS	Pattern 3	1.95059	0.754266	1.80798	0.813396
MIR4435-2HG	Pattern 3	0.982765	0.33542	0.763068	0.309622
RAD23A	Pattern 3	1.94817	0.864781	1.7016	1.08635
KRT10	Pattern 3	5.65615	3.24794	5.41232	3.45313
MRPL18	Pattern 3	2.43128	1.13543	2.12382	1.34598
GADD45GIP1	Pattern 3	4.40383	2.41474	4.31294	2.6876
BRIX1	Pattern 3	1.19625	0.23516	1.01219	0.427834
TMUB1	Pattern 3	0.779495	0.242082	0.54561	0.30022
NXT1	Pattern 3	1.05456	0.229788	0.927379	0.516192
NUDT3	Pattern 3	0.79362	0.264188	0.561853	0.32185
MRPS12	Pattern 3	2.4544	1.30481	2.02948	1.53883
ARPC2	Pattern 3	5.60672	3.83215	4.97025	3.6395
UBE2T	Pattern 3	0.836774	0.207901	0.599046	0.315153
DDX46	Pattern 3	2.34494	1.13069	2.37257	1.31558
UBE2C	Pattern 3	1.62993	0.459156	1.25043	0.572893
RHEB	Pattern 3	2.99756	1.72928	2.44524	1.86417
PPM1G	Pattern 3	2.39882	1.34952	2.0269	1.49717
RNF126	Pattern 3	1.52675	0.601529	1.23044	0.869224
AUP1	Pattern 3	2.0061	0.963797	1.54605	1.24878
STOML2	Pattern 3	3.30537	1.25157	3.68466	2.14832
FAM204A	Pattern 3	0.860264	0.344773	0.676765	0.279343
CENPK	Pattern 3	0.633594	0.200037	0.532604	0.233695
RBM17	Pattern 3	1.76027	0.788395	1.55655	1.06258
SKP2	Pattern 3	0.647	0.179065	0.476391	0.23836
ARL4A	Pattern 3	0.782164	0.219036	0.581816	0.331929
PRC1	Pattern 3	0.671461	0.192701	0.59362	0.20945
PHF19	Pattern 3	0.992786	0.147096	1.30908	0.313363
PLK1	Pattern 3	0.807416	0.299428	0.638443	0.241852
WBP11	Pattern 3	1.01298	0.442682	0.78889	0.475148
LSM4	Pattern 3	3.44871	1.61331	3.48356	2.48093
TRIP6	Pattern 3	0.926896	0.279589	0.733823	0.491773
APH1A	Pattern 3	0.904785	0.365563	0.695494	0.444473
SFTA1P	Pattern 3	0.315553	0.0307507	0.214027	0.0532276
EIF5A	Pattern 3	8.29985	4.87542	7.45894	6.18046
GMNN	Pattern 3	0.805024	0.235536	0.66705	0.33431
HNRNPA2B1	Pattern 3	6.13571	4.17016	5.45051	3.95354
NOP10	Pattern 3	4.24404	2.48548	4.07636	2.85814
NUCKS1	Pattern 3	3.8986	2.21724	3.61581	2.68506
ERGIC2	Pattern 3	0.762127	0.274611	0.652343	0.26457
CWC15	Pattern 3	1.44158	0.800921	1.24249	0.732317
CDCA7	Pattern 3	0.393999	0.0674241	0.283174	0.133101
SMC2	Pattern 3	0.667334	0.200279	0.61122	0.265627
ERH	Pattern 3	3.38238	1.93026	3.03369	2.0232
MRPL4	Pattern 3	2.30293	1.24531	1.98558	1.55552
GNG5	Pattern 3	2.60499	1.72902	2.41234	1.45653
ATP5G2	Pattern 3	4.87037	3.45372	4.23551	3.66216
C19orf48	Pattern 3	1.49847	0.655328	1.11681	1.06985
PCNP	Pattern 3	1.28473	0.712814	1.05785	0.721132
UBE2S	Pattern 3	10.8451	7.00528	10.1637	7.79209
POLD2	Pattern 3	2.10857	1.1818	1.77379	1.42886
FJX1	Pattern 3	0.404662	0.0918549	0.332909	0.124288
GGCT	Pattern 3	2.40738	1.18797	2.218	1.64426
TSSC4	Pattern 3	0.602752	0.196345	0.449318	0.265024
RNPS1	Pattern 3	2.0677	1.17216	1.80698	1.35923
MRPL19	Pattern 3	1.15997	0.509047	1.00852	0.625153
BOD1	Pattern 3	1.12065	0.411338	0.929945	0.742525
C12orf75	Pattern 3	2.29859	1.32503	1.98896	1.08336
HELLS	Pattern 3	0.641482	0.233394	0.542252	0.298616
ARHGAP11A	Pattern 3	0.466889	0.128904	0.355392	0.160067
BAZ1B	Pattern 3	0.895181	0.41078	0.695145	0.440387
TRIP13	Pattern 3	0.864927	0.307445	0.856546	0.410188
FBL	Pattern 3	2.82312	1.56929	2.66537	1.94843
EEF1E1	Pattern 3	1.50437	0.755459	1.22167	0.819076
POLE3	Pattern 3	1.14044	0.562548	0.955496	0.63983
UBE2E3	Pattern 3	1.83502	0.764392	2.02419	1.01799
CKS1B	Pattern 3	2.17469	0.915756	2.30415	1.3618
EVA1A	Pattern 3	0.390527	0.0823132	0.324597	0.103386
MRPL34	Pattern 3	1.95325	0.972032	1.71887	1.43214
SET	Pattern 3	6.78212	4.17865	6.84803	5.16314
NASP	Pattern 3	1.31718	0.602003	1.07562	0.691323
CDK1	Pattern 3	0.75046	0.214946	0.627894	0.313081
CENPF	Pattern 3	1.19528	0.494011	1.21219	0.56852
GPANK1	Pattern 3	0.725187	0.303481	0.563993	0.35368
PRR34-AS1	Pattern 3	1.01297	0.446643	0.940353	0.434249
CCDC86	Pattern 3	0.6247	0.197331	0.536545	0.281996
TMEM106C	Pattern 3	1.26459	0.585555	1.15422	0.738171
PSMG1	Pattern 3	2.10715	1.19759	1.73853	1.3721
CALD1	Pattern 3	1.44691	0.773312	1.27174	0.94168
DNAJC9	Pattern 3	1.19879	0.519602	1.08976	0.646645
NABP2	Pattern 3	1.12715	0.510992	0.981111	0.648974
EMC6	Pattern 3	2.19243	1.20804	2.04909	1.44822
FEN1	Pattern 3	0.74891	0.210798	0.734072	0.355299
MRPL22	Pattern 3	1.18118	0.572614	0.995834	0.633288
SPDL1	Pattern 3	0.562231	0.229342	0.512849	0.176409
SSBP4	Pattern 3	0.705737	0.266656	0.5593	0.370445
PDAP1	Pattern 3	2.7371	1.86772	2.5042	1.80093
EMC8	Pattern 3	1.25557	0.524712	1.241	0.775319
RP11-1094M14.11	Pattern 3	0.740081	0.234403	0.570639	0.374129
PSMD7	Pattern 3	2.19398	1.00621	1.95823	1.54729
ANP32A	Pattern 3	0.996991	0.410539	0.840007	0.598084
UBA2	Pattern 3	1.05665	0.549922	0.912267	0.622264
SMC4	Pattern 3	2.02329	1.18029	1.94521	1.17117
COPS5	Pattern 3	0.928912	0.434704	0.733605	0.522179
PTS	Pattern 3	1.40565	0.850356	1.22803	0.810686
CLSPN	Pattern 3	0.847257	0.363559	0.776889	0.453045
UBE2D2	Pattern 3	3.09129	1.78762	3.06161	2.42685
MCM7	Pattern 3	0.844448	0.296684	0.873083	0.432682
MRPS26	Pattern 3	2.08018	1.10767	1.91362	1.48317
NCBP2-AS2	Pattern 3	1.08981	0.56792	0.871926	0.638641
PFDN1	Pattern 3	1.1963	0.672888	1.13881	0.616683
SDF4	Pattern 3	0.912198	0.470442	0.797178	0.491628
RBPJ	Pattern 3	0.827161	0.418545	0.723133	0.390481
PGP	Pattern 3	2.08062	1.22525	1.96063	1.45321
SSU72	Pattern 3	2.63765	1.54331	2.69966	1.88611
EMG1	Pattern 3	0.97088	0.366026	0.938957	0.507171
C20orf27	Pattern 3	2.72015	1.70959	2.48024	2.00329
RCN2	Pattern 3	1.48816	0.887498	1.36043	0.971544
PCNA	Pattern 3	1.20177	0.523168	1.07174	0.648385
YDJC	Pattern 3	1.05411	0.545175	0.857134	0.672921
EXOSC3	Pattern 3	0.755203	0.325422	0.673007	0.387754
SAC3D1	Pattern 3	1.2737	0.515351	1.43189	0.749724
RRM2	Pattern 3	1.89867	1.41069	1.92694	1.02141
PLEKHJ1	Pattern 3	1.02627	0.451808	0.913293	0.665068
SNU13	Pattern 3	4.95555	3.55653	4.35688	3.84491
NME4	Pattern 3	0.73362	0.22762	0.734599	0.345453
MRPL37	Pattern 3	1.68322	1.00416	1.55919	1.11546
MRPS35	Pattern 3	0.768817	0.375088	0.608897	0.469289
STX10	Pattern 3	1.01065	0.531453	0.917088	0.60602
PHB2	Pattern 3	2.80703	1.74288	2.55403	2.31233
PLEK2	Pattern 3	0.779278	0.343978	0.790347	0.358265
CALM2	Pattern 3	5.79638	3.50868	6.31582	3.71323
MRPL32	Pattern 3	1.23785	0.721712	1.02706	0.782155
ARPC5L	Pattern 3	1.72064	0.938611	1.64743	1.19136
NDUFB7	Pattern 3	2.4508	1.68557	2.24944	1.64086
NOP58	Pattern 3	1.11139	0.517149	0.94907	0.678848
MRPL43	Pattern 3	1.17009	0.718289	1.00241	0.734697
KCNMA1	Pattern 3	1.09026	0.35908	1.10306	0.564252
CENPW	Pattern 3	1.16032	0.62025	1.15143	0.673274
C5orf38	Pattern 3	4.09291	2.28774	4.03739	2.90129
ALG3	Pattern 3	0.845436	0.400209	0.78089	0.484944
PNN	Pattern 3	1.42195	0.874489	1.1817	0.956275
RRP7A	Pattern 3	1.22961	0.669578	1.11653	0.790915
DDX39A	Pattern 3	1.03879	0.437181	0.971261	0.587916
ITPA	Pattern 3	0.880914	0.467408	0.760835	0.488342
SMARCB1	Pattern 3	0.980644	0.525985	0.869019	0.582014
C1QBP	Pattern 3	5.68621	3.65851	5.03904	4.6578
BCKDK	Pattern 3	0.94285	0.443964	0.819995	0.617993
AURKA	Pattern 3	0.871038	0.275969	0.95541	0.398563
IKBIP	Pattern 3	0.866517	0.506946	0.746903	0.469347
CENPA	Pattern 3	0.677518	0.188923	0.74297	0.285961
ARF6	Pattern 3	1.30937	0.740744	1.2066	0.850375
PSMD14	Pattern 3	1.62743	1.02788	1.41457	1.07215
PSMC3	Pattern 3	1.13775	0.561092	1.16915	0.687261
NUDC	Pattern 3	2.07776	1.30976	1.87064	1.39829
RPF2	Pattern 3	0.822066	0.439854	0.683476	0.476907
PSMA1	Pattern 3	1.98884	1.24182	1.70067	1.47461
CCT5	Pattern 3	4.26676	2.89178	3.94509	3.31435
NGFRAP1	Pattern 3	0.910561	0.304703	0.686171	0.580077
ITGB1BP1	Pattern 3	4.18029	2.85402	5.34242	3.49061
ZFP36L2	Pattern 3	0.930423	0.316526	1.40402	0.626023
CTDNEP1	Pattern 3	1.48147	0.587281	1.80407	0.932116
TMEM126A	Pattern 3	1.17114	0.417368	1.80679	0.792946
RBM39	Pattern 3	2.03976	1.09427	2.45297	1.3742
GINS2	Pattern 3	0.570987	0.11373	0.726219	0.244662
TPX2	Pattern 3	0.946141	0.401434	1.19514	0.489994
C11orf24	Pattern 3	0.958528	0.433663	1.25666	0.651257
CENPV	Pattern 3	1.7416	0.776019	2.06258	1.44984
TPM1	Pattern 3	1.66438	1.05993	2.13694	1.23926
PON2	Pattern 3	0.784999	0.346146	1.00867	0.466339
MRPL51	Pattern 3	4.06148	2.94152	4.83878	3.54943
MARCKS	Pattern 3	0.623386	0.35498	0.915045	0.452004
SHCBP1	Pattern 3	0.322328	0.103879	0.465642	0.16245
CDCA3	Pattern 3	0.48818	0.134766	0.598286	0.24006
POLR2I	Pattern 3	1.92933	1.34213	2.36771	1.59442
FOXM1	Pattern 3	0.482299	0.138878	0.555289	0.199433
AURKB	Pattern 3	0.55238	0.19429	0.721331	0.358979
ITGAE	Pattern 3	1.37472	0.770093	1.53237	0.836601
NELFCD	Pattern 3	0.482648	0.223704	0.666307	0.316492
MRGBP	Pattern 3	0.709214	0.288115	0.926076	0.572285
DYNLL1	Pattern 3	7.27469	6.18913	8.43209	5.60908
GLRX5	Pattern 3	2.28202	1.43066	2.41306	1.53923
MALSU1	Pattern 3	1.6496	1.04609	2.00312	1.25038
PCIF1	Pattern 3	0.278019	0.108247	0.380992	0.131873
MYBL2	Pattern 3	0.695523	0.231608	0.728335	0.348547
CDT1	Pattern 3	0.477561	0.0813265	0.530678	0.298014
PFDN4	Pattern 3	1.26994	0.738188	1.54006	1.03786
HMGN3	Pattern 3	2.78252	1.9293	2.99767	1.94719
SNRPA1	Pattern 3	1.71239	1.14373	2.06978	1.02747
TROAP	Pattern 3	0.410052	0.193721	0.526992	0.225175
GTF2A2	Pattern 3	2.93529	2.06487	3.14397	2.14785
ADGRF5	Pattern 3	0.303755	0.126971	0.43726	0.201287
NEDD8	Pattern 3	3.41838	2.739	3.83697	2.88396
PDCD5	Pattern 3	4.93228	3.60109	5.06535	3.70912
USF2	Pattern 3	0.480159	0.195773	0.617524	0.363316
NEK6	Pattern 3	0.432606	0.109768	0.471281	0.240288
KNSTRN	Pattern 3	0.522345	0.204694	0.613605	0.293189
MYL6B	Pattern 3	0.773837	0.393985	0.879517	0.519029
FOSL1	Pattern 3	0.586381	0.36379	0.78532	0.457074
RRM1	Pattern 3	0.578386	0.256131	0.65695	0.347223
LAMTOR4	Pattern 3	1.6672	0.958574	1.68301	1.13129
BABAM1	Pattern 3	0.806611	0.459158	0.909758	0.544316
HMGA1	Pattern 3	11.4779	11.309	13.3232	10.2429
HNRNPUL1	Pattern 3	0.771679	0.34439	0.812948	0.471491
TMEM203	Pattern 3	0.652331	0.32197	0.769611	0.499538
CD3EAP	Pattern 3	0.529242	0.143742	0.526473	0.26296
TCP1	Pattern 3	3.83771	2.63471	3.93629	3.11727
SSNA1	Pattern 3	1.96898	1.4524	2.25532	1.68276
UQCC2	Pattern 3	1.23033	0.810903	1.36357	0.900308
GCSH	Pattern 3	2.61577	1.67588	2.69458	2.07198
PAWR	Pattern 3	0.485556	0.224989	0.603082	0.350393
C20orf24	Pattern 3	1.36063	0.834633	1.50953	1.09656
NCOR1	Pattern 3	0.941035	0.526386	1.06822	0.712282
INO80C	Pattern 3	0.45026	0.219677	0.563573	0.323287
CCNB2	Pattern 3	0.748848	0.318566	0.777049	0.378488
RABL6	Pattern 3	0.676601	0.500102	0.859579	0.5245
PCBP1	Pattern 3	2.8678	2.25127	3.05254	2.14615
FDX1	Pattern 3	1.16375	0.782068	1.34699	0.93682
PITX1	Pattern 3	0.879694	0.361716	0.927005	0.667653
FHL2	Pattern 3	0.597729	0.263842	0.70305	0.446183
KXD1	Pattern 3	1.29735	0.707447	1.2793	0.851985
C11orf58	Pattern 3	1.88009	1.06884	1.87494	1.39141
C19orf70	Pattern 3	1.7836	1.20464	1.85923	1.32849
DNMT1	Pattern 3	1.34019	0.835884	1.35482	0.887243
KIF5B	Pattern 3	2.64048	1.70554	2.60931	1.98011
SRI	Pattern 3	1.27335	0.730161	1.35404	0.958196
SSBP1	Pattern 3	3.30625	2.09653	3.29822	2.61129
STMN1	Pattern 3	2.35247	1.47211	2.39686	1.88673
H2AFY	Pattern 3	1.98069	1.18819	2.0418	1.74453
APEX1	Pattern 3	1.63767	0.924678	1.58443	1.44911
RFC4	Pattern 3	0.393968	0.0824622	0.389047	0.221535
HNRNPA0	Pattern 3	1.17221	0.632652	1.23324	1.03487
E2F1	Pattern 3	0.433894	0.151192	0.526521	0.337769
CHAF1A	Pattern 3	0.421172	0.111894	0.453739	0.223717
TIMM9	Pattern 3	1.03199	0.493729	0.95241	0.79497
CLMP	Pattern 3	0.600358	0.19363	0.506993	0.351345
BAX	Pattern 3	1.0379	0.582779	1.03715	0.937151
TMEM97	Pattern 3	0.438023	0.144456	0.422927	0.308416
HSPA14	Pattern 3	0.469193	0.139299	0.443003	0.254567
TMEM109	Pattern 3	0.807131	0.342851	0.732812	0.525163
NUCB2	Pattern 3	0.54213	0.209288	0.475125	0.425287
NSMCE4A	Pattern 3	0.506279	0.220017	0.543809	0.352825
IFNGR2	Pattern 3	0.573644	0.251512	0.595891	0.414233
EMC4	Pattern 3	1.55021	0.949777	1.61454	1.30639
WDR74	Pattern 3	0.53374	0.201394	0.503614	0.337768
NELFE	Pattern 3	0.892414	0.520792	0.9672	0.752805
COMMD7	Pattern 3	0.606769	0.228959	0.514935	0.397199
PSMB5	Pattern 3	2.7512	1.9168	2.65129	2.48651
PAIP1	Pattern 3	1.25422	0.777761	1.28133	1.04991
E2F4	Pattern 3	0.627727	0.251668	0.572117	0.352935
SPG21	Pattern 3	1.03802	0.67654	1.10602	0.975614
ORMDL1	Pattern 3	1.11118	0.693108	1.11062	0.985734
CCDC109B	Pattern 3	0.647022	0.360804	0.748624	0.531047
YBX3	Pattern 3	3.20847	2.24673	2.97642	2.70755
BCL2L12	Pattern 3	0.986396	0.615628	1.08687	0.771739
EIF4EBP1	Pattern 3	3.30041	2.29546	2.78962	3.01432
TNFRSF12A	Pattern 3	4.09489	2.79538	3.92127	3.22123
MRPS30	Pattern 3	0.676562	0.356032	0.690067	0.558874
RBCK1	Pattern 3	1.58037	1.10504	1.47945	1.56432
PPIG	Pattern 3	0.970383	0.54159	0.973292	0.639752
FARSA	Pattern 3	0.745398	0.392506	0.701467	0.576275
TRMT6	Pattern 3	0.71706	0.345416	0.751901	0.457744
ESRRA	Pattern 3	0.770405	0.481798	0.821566	0.711053
AHSA1	Pattern 3	0.91776	0.510932	0.879237	0.727702
TMEM205	Pattern 3	0.824407	0.49427	0.715047	0.828098
TCEAL4	Pattern 3	1.86548	1.27775	1.73555	1.61672
NTMT1	Pattern 3	1.181	0.721184	1.06688	0.960783
NAE1	Pattern 3	0.971554	0.531107	0.920658	0.653184
NDUFB8	Pattern 3	1.56373	0.991119	1.50208	1.17252
SF3B6	Pattern 3	2.72692	2.01546	2.76105	2.49316
CCT4	Pattern 3	2.37017	1.62609	2.3359	1.83116
PSMA4	Pattern 3	2.73827	1.86243	2.75697	2.19208
HNRNPM	Pattern 3	1.57066	1.2857	1.60555	0.939267
RPL21	Pattern 4	69.6842	48.4952	29.7073	24.0077
KRT75	Pattern 4	1.87137	0.761847	0.085083	0.0279171
IL32	Pattern 4	1.3068	0.589006	0.00580211	0.000467426
CASP1	Pattern 4	0.447728	0.0895377	0.0172964	0.00890781
CES1	Pattern 4	1.48411	0.619574	0.210723	0.0748374
TUBA1B	Pattern 4	19.3068	10.5166	8.94641	4.38765
SMS	Pattern 4	4.81447	2.81538	2.08183	1.53947
S100A2	Pattern 4	1.74535	0.67885	0.270083	0.167824
LRRC59	Pattern 4	3.99009	2.13252	1.78574	1.29727
IFITM2	Pattern 4	0.806308	0.471289	0.00640396	0.00590026
RPS3A	Pattern 4	47.9462	41.0074	31.5691	29.4255
TMEM98	Pattern 4	0.409272	0.123259	0.00272677	0.00117552
EIF1AX	Pattern 4	6.79901	4.45256	3.50051	2.55614
PLP2	Pattern 4	5.83267	4.01913	2.65655	2.26626
DIO2	Pattern 4	0.296303	0.053964	0.0121916	0.00647079
BTF3	Pattern 4	24.4298	18.9299	15.2026	14.5061
RPL19	Pattern 4	62.5332	56.2018	40.3547	43.3919
SERBP1	Pattern 4	7.57207	5.20986	4.74222	3.78698
PSMB8	Pattern 4	0.953491	0.375208	0.216016	0.177837
S100A3	Pattern 4	0.70761	0.237944	0.159969	0.0519669
RBM3	Pattern 4	5.07449	4.0308	2.10904	1.86644
POLR1D	Pattern 4	5.28545	3.97261	2.31458	2.25467
DNAJC15	Pattern 4	3.14036	2.30797	1.20673	0.84338
H2AFZ	Pattern 4	19.7345	15.3993	12.6317	11.063
RPS14	Pattern 4	53.9773	45.2811	40.0509	36.578
RAN	Pattern 4	12.8991	8.89848	8.14403	7.19464
TMA7	Pattern 4	11.9609	9.16434	8.94262	6.08674
RPS23	Pattern 4	58.402	53.0351	39.1276	38.4433
COL1A1	Pattern 4	0.477583	0.159199	0.0418902	0.00994097
APOC1	Pattern 4	1.92846	1.95328	0.126092	0.0913765
HES4	Pattern 4	0.460148	0.207558	0.0347548	0.0280655
RPL27	Pattern 4	29.3108	26.4403	21.4501	19.8538
CPED1	Pattern 4	1.18249	0.646449	0.273872	0.222839
CDC42EP1	Pattern 4	0.328831	0.089285	0.0479623	0.0383144
IFITM3	Pattern 4	2.8416	2.51168	0.770846	0.866008
RPL30	Pattern 4	25.5517	22.824	19.6714	18.193
CYCS	Pattern 4	8.20188	6.08635	5.29179	4.253
TMSB4X	Pattern 4	51.5137	41.1095	37.9006	28.3052
HNRNPA1	Pattern 4	12.7436	9.7835	9.29546	8.22265
CHCHD10	Pattern 4	4.51106	3.09291	2.76871	2.20527
RPL37A	Pattern 4	44.3511	42.4102	33.7391	30.7808
H3F3B	Pattern 4	12.8145	11.7259	7.76661	6.97666
PAFAH1B3	Pattern 4	0.951046	0.486065	0.40828	0.212986
ARF1	Pattern 4	2.82758	1.93043	1.57157	1.39788
RPL14	Pattern 4	29.2421	26.8179	20.9622	20.9115
VAMP8	Pattern 4	0.786429	0.345358	0.259482	0.131327
RPL38	Pattern 4	24.6461	24.861	15.7158	16.5815
RPL22L1	Pattern 4	15.5068	14.3475	5.12897	5.739
ALG5	Pattern 4	1.25164	0.631699	0.472954	0.438097
TIMM8A	Pattern 4	1.26436	0.658356	0.495843	0.356306
CRADD	Pattern 4	1.39873	0.879118	0.683821	0.314653
TAGLN2	Pattern 4	5.43309	4.41466	3.42473	2.76986
IFI44	Pattern 4	0.285459	0.120439	0.0280426	0.0116133
PTGES3	Pattern 4	4.45848	3.06629	2.95699	2.12588
SLC30A5	Pattern 4	0.8755	0.446746	0.333036	0.254983
HSP90AB1	Pattern 4	11.4939	9.15679	6.75553	6.45231
PRPS2	Pattern 4	0.774049	0.433031	0.257748	0.165099
NREP	Pattern 4	0.88159	0.401298	0.284489	0.128484
PCLO	Pattern 4	1.00123	0.498238	0.139573	0.0715441
RPL23A	Pattern 4	47.0818	44.6763	34.6374	34.7269
TBCA	Pattern 4	5.32175	5.52668	2.59067	2.6136
HNRNPC	Pattern 4	4.0411	2.99608	2.64742	2.31698
KRT7	Pattern 4	12.3938	10.2149	9.38962	2.65399
PRDX4	Pattern 4	4.13503	3.53805	1.98645	1.8079
RPL7	Pattern 4	42.0744	37.815	34.0318	33.2649
NSA2	Pattern 4	3.07257	2.38818	1.92571	1.48198
HNRNPU	Pattern 4	2.31386	1.64365	1.26429	0.995359
RPL32	Pattern 4	46.0421	42.8768	35.6473	35.3996
HSPD1	Pattern 4	6.85403	5.13825	4.21331	3.88992
POLDIP2	Pattern 4	2.07346	1.39173	1.16503	0.851609
NUP58	Pattern 4	0.550038	0.265904	0.1993	0.127403
TUBA1C	Pattern 4	4.71179	3.86713	2.99381	1.61855
EIF2S3	Pattern 4	1.94141	1.33063	0.934222	0.86904
COL6A2	Pattern 4	0.798645	0.712946	0.0633945	0.0981707
LCP1	Pattern 4	0.919098	0.646611	0.355754	0.200367
HTRA3	Pattern 4	0.552495	0.588334	0.0567248	0.0392288
SRRM1	Pattern 4	2.38888	1.72878	1.51053	1.27094
DCN	Pattern 4	0.344126	0.248816	0.0242637	0.00394637
CARD16	Pattern 4	0.406909	0.21601	0.0853881	0.0510179
SRGN	Pattern 4	1.07197	0.848007	0.302646	0.320441
TMA16	Pattern 4	1.06124	0.665962	0.51846	0.360499
EIF4G1	Pattern 4	1.37973	1.01948	0.758814	0.478811
PGRMC1	Pattern 4	1.32477	1.30588	0.410646	0.459927
HMGN5	Pattern 4	0.858574	0.606058	0.252817	0.248507
POMP	Pattern 4	8.58689	8.23603	4.76614	4.11119
RPSA	Pattern 4	42.4825	37.94	32.9342	33.9237
SPG20	Pattern 4	0.595586	0.363464	0.204189	0.152898
PCOLCE	Pattern 4	0.493363	0.32991	0.0809437	0.0744333
ACTG1	Pattern 4	28.0584	26.4622	16.4362	19.3033
ISCU	Pattern 4	1.47264	1.00098	0.796714	0.659587
MMP2	Pattern 4	0.448334	0.3055	0.104817	0.0627651
UBE2L6	Pattern 4	0.553259	0.317569	0.157288	0.174705
VDAC1	Pattern 4	4.99967	4.00351	3.40649	3.10596
SNHG8	Pattern 4	3.92055	3.53982	2.23061	2.30325
SRPX	Pattern 4	0.629989	0.527091	0.135141	0.136608
PTDSS1	Pattern 4	0.961881	0.597819	0.47329	0.347983
PSME3	Pattern 4	1.1698	0.691127	0.587542	0.415106
SHISA5	Pattern 4	1.00646	0.63112	0.529225	0.405224
ESD	Pattern 4	1.87911	1.26208	0.962125	0.77656
DKK1	Pattern 4	1.47641	0.94937	0.587071	0.169456
LRRFIP1	Pattern 4	1.36262	0.995076	0.726088	0.605217
CDC20	Pattern 4	1.88833	1.40483	1.36852	0.825651
RP3-460G2.2	Pattern 4	0.383643	0.275368	0.04899	0.02565
FABP5	Pattern 4	6.21183	4.94415	3.84853	3.48604
SMIM3	Pattern 4	0.705328	0.439454	0.285861	0.210281
SUCLA2	Pattern 4	0.799075	0.645979	0.285535	0.224032
MRPS27	Pattern 4	0.692221	0.398586	0.329217	0.233428
HSD17B10	Pattern 4	1.7526	1.13027	1.04482	0.78904
ASPH	Pattern 4	1.87372	1.7163	0.9149	0.745403
NKAP	Pattern 4	1.16223	0.800871	0.568678	0.520654
PMP22	Pattern 4	0.890123	0.517304	0.401019	0.339875
HSPB1	Pattern 4	3.83259	3.35245	2.38565	1.91861
FASN	Pattern 4	1.14224	1.09653	0.501188	0.285047
SRSF1	Pattern 4	1.15058	0.755791	0.683402	0.479804
PELO	Pattern 4	0.530261	0.276177	0.228389	0.196352
YWHAH	Pattern 4	2.15809	1.5338	1.46454	1.15045
UBE2D3	Pattern 4	3.23336	2.43611	2.32633	2.06949
STAC2	Pattern 4	0.347494	0.310962	0.0304345	0.0280736
ARHGDIA	Pattern 4	2.29886	1.82411	1.5336	1.20919
SNCA	Pattern 4	0.328336	0.176532	0.0577758	0.0722397
XAGE2	Pattern 4	0.29574	0.134555	0.074433	0.0380025
ICT1	Pattern 4	1.1557	0.773891	0.61989	0.465258
GTF2F2	Pattern 4	1.08457	0.852141	0.498555	0.41223
BST2	Pattern 4	1.14356	0.70707	0.613958	0.575695
XPOT	Pattern 4	0.4376	0.214212	0.17104	0.116634
SMARCE1	Pattern 4	0.511386	0.284941	0.256714	0.140753
TSPO	Pattern 4	4.34837	3.51792	2.92598	3.16399
SELK	Pattern 4	1.66863	1.21269	1.03659	0.93479
EIF3J	Pattern 4	2.48114	1.85824	1.7844	1.50235
NT5DC2	Pattern 4	0.433741	0.263855	0.165925	0.103257
CUL4A	Pattern 4	0.777769	0.570967	0.391979	0.267812
JAGN1	Pattern 4	1.04913	0.680414	0.550834	0.547134
NXT2	Pattern 4	0.487389	0.268895	0.199292	0.130184
TMEM5	Pattern 4	0.537222	0.336538	0.231591	0.196658
ERRFI1	Pattern 4	0.77801	0.529483	0.38733	0.229883
CA12	Pattern 4	0.394961	0.306211	0.107168	0.0827794
NDUFAF2	Pattern 4	2.59559	2.3804	1.62038	1.47915
UPF3B	Pattern 4	0.700128	0.414292	0.310727	0.308035
PSMB9	Pattern 4	0.876925	0.785661	0.257097	0.29123
FGF13	Pattern 4	0.449714	0.440072	0.100338	0.100345
IER3IP1	Pattern 4	1.13862	0.775246	0.627202	0.524471
SVIP	Pattern 4	0.93635	0.708883	0.446988	0.332586
PHLDA2	Pattern 4	2.84124	2.96264	1.50937	1.3231
EIF3A	Pattern 4	1.86878	1.44935	1.26738	0.947803
EIF3D	Pattern 4	1.70643	1.16772	0.979164	1.04271
RPL36A	Pattern 4	4.19134	4.55458	2.54659	2.45594
METAP2	Pattern 4	2.47447	1.94615	1.83506	1.52198
NFKBIA	Pattern 4	1.20005	0.954999	0.406941	0.559872
EIF5B	Pattern 4	3.91459	3.39446	3.12375	2.41951
KPNA2	Pattern 4	2.55273	1.74444	1.67035	1.1324
TIMM17B	Pattern 4	0.725325	0.470314	0.335212	0.305588
TAF7	Pattern 4	0.44901	0.322847	0.147268	0.135038
TMEM167A	Pattern 4	2.16109	1.74049	1.52667	1.21197
PSMD11	Pattern 4	1.46822	1.02815	0.952617	0.828738
MRPS25	Pattern 4	1.26386	0.910922	0.739844	0.622155
ELL2	Pattern 4	0.73494	0.641435	0.299854	0.232499
SLC25A6	Pattern 4	14.1904	13.9118	8.27276	11.3876
WBP4	Pattern 4	0.649208	0.449061	0.297391	0.21638
DIMT1	Pattern 4	0.877994	0.629472	0.442458	0.424348
EIF3E	Pattern 4	4.07196	3.25063	2.98429	3.06006
NARS	Pattern 4	1.02374	0.701259	0.570264	0.528804
TMED2	Pattern 4	2.47399	1.9394	1.54067	1.75712
ATP5G3	Pattern 4	7.37782	5.82469	5.56011	5.03167
COL6A1	Pattern 4	0.645975	0.694878	0.111601	0.114799
PARP1	Pattern 4	1.67132	1.41676	1.0935	0.933118
COX7C	Pattern 4	9.08515	9.31291	5.76699	6.59534
MTIF3	Pattern 4	0.884914	0.645452	0.417708	0.398874
CXCL8	Pattern 4	0.40369	0.171424	0.100226	0.0902897
LMAN1	Pattern 4	1.06321	0.865388	0.625321	0.455409
NDUFA1	Pattern 4	3.23992	3.45712	1.80289	1.80871
CISD1	Pattern 4	1.76516	1.2854	1.24431	0.987511
ACSL4	Pattern 4	0.50963	0.405714	0.200485	0.155415
PSMD12	Pattern 4	1.15912	0.817965	0.677182	0.519067
RAB13	Pattern 4	2.01177	1.76147	1.30281	1.20561
MSL3	Pattern 4	0.441554	0.286872	0.187379	0.137708
SNF8	Pattern 4	3.81684	3.18593	3.07899	2.48825
LSM12	Pattern 4	1.33227	0.928388	0.844854	0.709812
ATP5I	Pattern 4	5.67048	5.18208	4.34886	3.96094
ABRACL	Pattern 4	0.748092	0.455921	0.346751	0.374454
HTATSF1	Pattern 4	0.849908	0.651883	0.445856	0.378978
PIR	Pattern 4	0.437001	0.361946	0.0827826	0.12509
ARL6IP5	Pattern 4	0.9804	0.721579	0.536956	0.495483
CDV3	Pattern 4	1.15097	0.904305	0.664633	0.571878
AATF	Pattern 4	0.817315	0.542231	0.466171	0.398025
TMED3	Pattern 4	2.24148	1.75964	1.50294	1.66071
SNRPD3	Pattern 4	1.63988	1.24741	1.11371	0.880923
ACLY	Pattern 4	1.09427	1.28834	0.53829	0.411026
JUN	Pattern 4	0.521298	0.32425	0.179029	0.221168
SDHB	Pattern 4	1.8012	1.36644	1.2373	1.17078
IFI16	Pattern 4	0.493831	0.281903	0.245952	0.225453
EIF3B	Pattern 4	1.78527	1.65233	1.1717	0.940035
PSMB3	Pattern 4	2.85563	2.13043	1.66415	1.74945
WDR45B	Pattern 4	0.850952	0.583395	0.51863	0.401779
NDUFB10	Pattern 4	5.15748	4.51668	3.82589	3.91641
TUBG1	Pattern 4	1.28345	0.947417	0.911624	0.691851
PSME2	Pattern 4	1.90845	1.6776	0.854473	1.04403
MAP7D3	Pattern 4	0.862033	0.683613	0.496328	0.36156
PBDC1	Pattern 4	0.936758	0.701703	0.491416	0.445183
NAA15	Pattern 4	0.546284	0.335539	0.294962	0.209853
ARL6IP4	Pattern 4	3.94987	3.39953	3.26765	2.72039
SCD	Pattern 4	1.22593	1.05427	0.880513	0.507452
ICMT	Pattern 4	0.700907	0.48535	0.416875	0.343277
CRELD2	Pattern 4	0.876377	0.599355	0.459702	0.482581
FSCN1	Pattern 4	1.45328	1.71481	0.854215	0.56284
RPL17	Pattern 4	1.32147	1.07006	0.83937	0.825055
HES1	Pattern 4	4.78878	4.51519	3.08496	3.00693
RAC2	Pattern 4	0.920196	0.752398	0.506727	0.43697
MT-ND6	Pattern 4	1.77562	1.51215	1.05526	0.956335
DDX1	Pattern 4	1.70605	1.49445	1.19206	1.05902
LGALS3BP	Pattern 4	0.966804	0.947812	0.364558	0.458908
CCT2	Pattern 4	3.35186	2.61111	2.52463	2.20564
MRPS36	Pattern 4	1.64968	1.57736	1.06372	0.967111
PSMD3	Pattern 4	1.53061	1.4201	0.963497	0.865674
AP2B1	Pattern 4	0.951274	0.771455	0.596771	0.48871
RAB9A	Pattern 4	0.692067	0.53249	0.358537	0.365798
SPCS1	Pattern 4	3.3571	2.84464	2.5667	2.35981
MAGEA12	Pattern 4	0.888221	0.686452	0.503864	0.443666
NONO	Pattern 4	2.04726	2.11991	1.17506	1.34791
USP16	Pattern 4	1.15202	0.915332	0.918836	0.605966
S100A4	Pattern 4	12.8149	13.5392	9.8351	8.26282
MAP4	Pattern 4	0.890841	0.783495	0.569719	0.405181
PSMA5	Pattern 4	1.68503	1.34858	1.07582	1.00283
MAP1B	Pattern 4	1.36645	1.33807	0.664461	0.754957
TSC22D1	Pattern 4	2.10095	2.33159	1.20369	1.14892
AP3S1	Pattern 4	1.76296	1.78135	1.0989	1.00788
PGK1	Pattern 4	4.41481	4.21453	2.57659	2.97273
CAPZA1	Pattern 4	1.30191	1.00964	0.971111	0.625997
SEPP1	Pattern 4	0.716065	0.657348	0.309571	0.279078
PSMB2	Pattern 4	1.96174	1.62613	1.35044	1.37751
HIF1A	Pattern 4	1.28709	1.39898	0.811947	0.572611
PRDX2	Pattern 4	2.13412	2.22724	1.21594	1.28632
HPRT1	Pattern 4	1.23024	0.945925	0.861529	0.782032
PSMC5	Pattern 4	2.16446	1.8837	1.56211	1.5053
HSP90B1	Pattern 4	2.77451	2.40986	1.73139	2.32294
ENO1	Pattern 4	13.2221	12.0562	9.32875	9.91323
PDHA1	Pattern 4	0.983457	0.781817	0.610846	0.542985
HSPA8	Pattern 4	10.4063	8.34591	7.80243	8.69436
HNRNPH1	Pattern 4	1.12099	0.835378	0.805108	0.606806
RPL23	Pattern 4	24.8992	26.2911	19.6412	19.8578
PRCAT47	Pattern 4	0.275116	0.325764	0.0166941	0.0226591
YWHAZ	Pattern 4	2.30292	2.54196	1.89437	1.39476
PCBP2	Pattern 4	3.40388	3.60712	2.58664	2.47921
NPM1	Pattern 4	23.9626	24.5989	15.8165	19.3755
TSPAN13	Pattern 4	0.504477	0.516936	0.189037	0.180748
C4orf32	Pattern 4	1.06527	1.10956	0.580507	0.573531
CAST	Pattern 4	1.54259	1.53992	1.03045	0.85863
CHAMP1	Pattern 4	0.648726	0.745494	0.405944	0.364733
CHD4	Pattern 4	0.999754	1.071	0.692461	0.565403
ACSL3	Pattern 4	0.780947	0.760347	0.427881	0.337713
F3	Pattern 4	0.559617	0.635771	0.423869	0.162918
SPARC	Pattern 4	0.785496	0.841835	0.53082	0.414242
CD63	Pattern 4	5.68162	5.81822	4.19461	4.78325
SPCS3	Pattern 4	1.03952	0.994423	0.572925	0.681008
GS1-600G8.5	Pattern 4	2.21224	2.12604	1.30909	2.00753
MYC	Pattern 4	2.67787	2.43057	1.84088	2.267
SHC1	Pattern 4	0.825519	0.819322	0.7048	0.370675
TPM3	Pattern 4	2.30002	2.16569	1.90619	1.43626
EIF4H	Pattern 4	2.20315	2.06019	1.86368	1.40047
BZW1	Pattern 4	1.83159	1.65962	1.53241	1.11043
MAP7D1	Pattern 4	0.651466	0.52102	0.440653	0.241584
EIF2AK4	Pattern 4	0.829135	0.743961	0.723127	0.434534
DBI	Pattern 4	5.21871	5.19804	4.20964	3.83757
PRDX3	Pattern 4	1.42838	1.23519	1.17305	0.840934
ATP2A2	Pattern 4	0.586967	0.582613	0.376577	0.24473
2024-09-09	Pattern 4	1.09199	1.0545	0.725042	0.576494
ZNF207	Pattern 4	1.03784	1.01525	0.670782	0.562498
PTMA	Pattern 4	37.903	35.1904	31.3955	28.7599
TGFBR2	Pattern 4	0.631392	0.619311	0.454907	0.288232
BDP1	Pattern 4	0.780685	0.702406	0.456974	0.349808
CDC42	Pattern 4	2.42025	2.40073	1.79239	1.61082
LUC7L3	Pattern 4	1.12996	1.11131	0.842093	0.682284
MBNL1	Pattern 4	0.774993	0.834293	0.63495	0.466023
CCND3	Pattern 4	1.34567	1.12848	1.02027	0.798478
AK6	Pattern 4	1.39761	1.39172	0.832057	0.833204
NPTX2	Pattern 4	2.06379	2.09324	1.84671	1.50948
APOE	Pattern 5	3.32135	5.94851	0.0567202	0.0811951
SPANXB1	Pattern 5	1.22312	2.27507	0.0233411	0.0168867
SLC25A5	Pattern 5	14.8048	17.0737	7.14569	7.62567
HLA-B	Pattern 5	1.79899	2.34079	0.391945	0.618443
RPL39	Pattern 5	61.0695	73.0467	37.4262	42.2499
SAA1	Pattern 5	0.788272	1.17375	0.0167865	0.0132925
HN1	Pattern 5	8.56292	10.0308	5.59253	4.75743
HLA-C	Pattern 5	1.66504	1.91641	0.657961	1.08831
TGFBI	Pattern 5	3.26758	4.16427	1.61775	1.64733
ISG15	Pattern 5	0.944866	1.28331	0.181019	0.281297
SQSTM1	Pattern 5	1.37979	8.08453	0.982527	2.55628
NEAT1	Pattern 5	7.26598	36.5173	4.73901	13.7793
TXNRD1	Pattern 5	1.43652	5.29027	0.901456	1.80832
HMOX1	Pattern 5	1.23982	8.26265	0.459755	1.41537
TPT1	Pattern 5	56.8042	78.4563	41.6315	48.7149
FTL	Pattern 5	61.1273	210.328	86.3675	141.834
AQP3	Pattern 5	0.319268	3.11349	0.13399	0.684034
MALAT1	Pattern 5	73.1889	209.69	61.2772	142.852
LGALS1	Pattern 5	20.1365	37.3313	21.9822	24.556
TKT	Pattern 5	4.27868	6.5688	2.22403	3.02421
FLNA	Pattern 5	1.7553	3.98338	1.38377	1.40716
PEG10	Pattern 5	0.880997	9.89453	1.91946	3.6079
MT-CO1	Pattern 5	85.8096	103.283	70.8025	46.9712
SNHG25	Pattern 5	1.31192	2.03587	0.359682	0.488125
HEXIM1	Pattern 5	0.263273	1.16432	0.181815	0.425586
PKM	Pattern 5	7.49485	16.1426	7.47233	11.5214
GAPDH	Pattern 5	62.4783	97.4697	57.7548	79.1458
ID3	Pattern 5	1.3346	2.6606	0.371113	0.390571
ID1	Pattern 5	1.5124	4.4371	0.928271	1.49801
RHOA	Pattern 5	3.37822	6.33736	2.64337	3.77843
EEF1D	Pattern 5	10.5177	15.0313	9.45249	11.9164
NQO1	Pattern 5	1.52361	7.96714	2.90323	5.98435
SAT1	Pattern 5	1.18684	2.97239	0.968446	1.35719
B2M	Pattern 5	10.946	15.5254	7.8825	11.1499
SPANXC	Pattern 5	0.175111	0.411758	0.00409049	0.00587033
PTCH2	Pattern 5	0.0226436	0.347988	0.0183505	0.0581618
MKNK2	Pattern 5	0.53541	1.59006	0.513665	0.675676
ALDOA	Pattern 5	7.56114	10.8458	6.00362	7.78648
RPS4X	Pattern 5	78.2044	84.5496	62.186	70.081
SOD2	Pattern 5	1.411	2.67956	0.978435	1.45398
PNRC1	Pattern 5	0.370881	1.55019	0.411631	1.06495
TNFAIP2	Pattern 5	0.258064	0.396999	0.0232377	0.0260849
MXD4	Pattern 5	0.543277	2.34998	0.824875	1.74156
NDRG1	Pattern 5	0.157413	0.375277	0.0493067	0.0640141
PRDX1	Pattern 5	5.10917	10.3948	4.80989	6.87042
BRD2	Pattern 5	0.802754	1.79094	0.717358	1.06851
SLC6A8	Pattern 5	0.665129	1.65675	0.615601	0.765555
CLTC	Pattern 5	1.04251	1.35609	0.558815	0.406031
MSN	Pattern 5	1.17913	1.46405	0.603093	0.512939
HIST3H2A	Pattern 5	0.371356	1.48816	0.382188	0.809044
SLC38A2	Pattern 5	1.40514	2.17073	1.04057	1.03561
GCLM	Pattern 5	0.818795	1.29675	0.425977	0.450321
IMPDH2	Pattern 5	2.61333	3.70785	1.79338	2.59016
EIF4G2	Pattern 5	3.10251	3.78906	2.43535	1.90181
ID2	Pattern 5	0.270481	0.904762	0.138858	0.417561
C6orf62	Pattern 5	0.604482	1.14977	0.466115	0.536047
EID3	Pattern 5	0.0385632	0.263307	0.0318769	0.0914276
H2AFJ	Pattern 5	1.66246	2.69465	1.48058	1.56146
TMSB10	Pattern 5	32.9039	51.6913	46.5048	45.3024
MYH9	Pattern 5	1.22293	1.69571	0.948367	0.684707
IGBP1	Pattern 5	0.911109	1.39179	0.545533	0.776763
CLIC4	Pattern 5	0.449853	1.06689	0.401894	0.570334
HLA-E	Pattern 5	0.779488	1.35226	0.470964	0.857246
RETSAT	Pattern 5	0.171678	0.509752	0.127981	0.244035
SELM	Pattern 5	1.37273	1.92824	0.909134	1.08229
SERPINB1	Pattern 5	0.671666	1.58701	0.699337	1.19263
AKR1B1	Pattern 5	8.70337	11.5484	5.12416	8.73884
SLC25A3	Pattern 5	8.78835	10.4809	7.49593	8.81329
HIST2H2BE	Pattern 5	0.0187704	0.247547	0.0144535	0.0516024
SNHG19	Pattern 5	1.01578	1.78004	0.65579	1.11294
SYAP1	Pattern 5	2.01246	2.7249	1.74352	1.67409
TUBA1A	Pattern 5	0.458283	1.60001	0.763111	0.807713
COX7B	Pattern 5	6.10432	6.63203	4.32572	4.74052
BAIAP2	Pattern 5	0.152237	0.443199	0.12842	0.181231
ITGA3	Pattern 5	0.719146	1.24722	0.546507	0.54505
RPS26	Pattern 5	12.669	13.9227	10.9692	11.2907
SDCBP	Pattern 5	0.711806	1.33555	0.624667	0.872867
SPAG9	Pattern 5	0.495894	0.880367	0.369776	0.436202
PABPC4	Pattern 5	1.22201	1.47775	0.801569	0.703631
LASP1	Pattern 5	0.449337	0.785715	0.333073	0.286995
H3F3A	Pattern 5	7.41123	10.0349	7.75799	8.01527
F10	Pattern 5	0.264641	0.596478	0.133508	0.255317
WSB1	Pattern 5	0.260913	0.577947	0.163712	0.291828
UBE2Z	Pattern 5	0.595737	0.858328	0.395928	0.351439
IRX2	Pattern 5	10.0648	12.9657	8.75923	7.84202
SIGIRR	Pattern 5	0.223018	0.478585	0.135168	0.187223
NABP1	Pattern 5	0.227174	0.514054	0.127367	0.204773
CDKN1A	Pattern 5	0.210637	0.746418	0.276199	0.46631
TAF9	Pattern 5	3.47062	6.61534	2.96942	3.08901
PLEC	Pattern 5	0.860149	1.46206	0.926402	0.682039
VIM	Pattern 5	42.7508	50.503	38.421	40.7727
ARRDC3	Pattern 5	0.143403	0.360043	0.0966143	0.142276
GNG12	Pattern 5	1.07884	1.32951	0.742411	0.643333
SPTAN1	Pattern 5	0.203507	0.713685	0.345363	0.440342
CANX	Pattern 5	1.80968	2.13303	1.09475	1.38543
SLC7A11	Pattern 5	0.220709	0.395188	0.0437367	0.146799
ATP5H	Pattern 5	2.22704	3.12175	1.89884	2.28249
POLR2L	Pattern 5	6.13026	9.96068	8.56575	8.83413
TGFB1	Pattern 5	0.802577	1.74612	0.993695	1.21239
UFM1	Pattern 5	1.02092	1.23726	0.624485	0.655175
TXNIP	Pattern 5	0.167872	0.622082	0.197321	0.367668
SLC6A6	Pattern 5	0.221202	0.383952	0.107941	0.112681
DDX3X	Pattern 5	1.27646	1.47376	0.774586	0.790608
FAM127A	Pattern 5	0.730621	1.33068	0.771574	0.765316
OGDH	Pattern 5	0.180336	0.483737	0.22472	0.219815
C12orf57	Pattern 5	1.22582	1.95194	1.11288	1.28381
IFI27	Pattern 5	0.676157	0.788773	0.24251	0.332083
SNHG9	Pattern 5	0.771739	1.3235	0.541424	0.585282
TXN	Pattern 5	9.02029	10.3128	7.61504	7.86097
P4HB	Pattern 5	3.25772	3.9309	2.31147	3.16423
PDCD6IP	Pattern 5	0.359896	0.61675	0.297317	0.291377
HIST1H2AC	Pattern 5	0.0465406	0.318719	0.0394925	0.204828
PRKCA	Pattern 5	0.542625	0.840303	0.453088	0.402645
MCL1	Pattern 5	1.31208	1.69718	1.01996	0.968147
MGEA5	Pattern 5	0.276085	0.720649	0.356872	0.420543
GLUL	Pattern 5	0.417135	0.680554	0.283592	0.326947
HUWE1	Pattern 5	0.42312	0.591343	0.215782	0.270538
S100A10	Pattern 5	13.2256	22.5636	19.7615	17.5692
RHOBTB3	Pattern 5	0.967246	1.12772	0.556754	0.576909
UPF3A	Pattern 5	1.28756	1.45014	0.784559	0.853963
PTRF	Pattern 5	1.26002	1.86679	1.35356	1.08492
TNPO1	Pattern 5	0.971078	1.1387	0.639415	0.565398
HDLBP	Pattern 5	1.06152	1.6074	0.935091	1.11469
TBC1D16	Pattern 5	0.22257	0.405149	0.148515	0.166111
CLU	Pattern 5	0.179857	0.831872	0.34364	0.666663
MT1X	Pattern 5	5.82127	9.0798	5.96366	4.57555
SLC16A3	Pattern 5	0.767572	1.21479	0.647042	0.683118
EZR	Pattern 5	1.26115	1.67221	1.06941	0.999632
USP9X	Pattern 5	0.637627	0.87876	0.486891	0.450052
SCPEP1	Pattern 5	0.366021	0.657244	0.279313	0.419976
LAMP2	Pattern 5	0.527857	0.738329	0.314814	0.373785
YWHAG	Pattern 5	0.759431	1.01406	0.625851	0.520473
GLA	Pattern 5	0.435964	0.696803	0.241861	0.364724
PPIA	Pattern 5	9.27018	10.3821	7.40376	8.78814
ATP1A1	Pattern 5	0.964773	1.36266	0.697247	1.06245
MGAT4B	Pattern 5	0.368422	0.572629	0.282436	0.227571
ANXA5	Pattern 5	2.45651	2.85026	1.9367	2.03876
PPIC	Pattern 5	0.342238	0.513981	0.202865	0.284062
IL6ST	Pattern 5	1.16899	1.36716	0.848539	0.795867
PLXNA3	Pattern 5	0.145301	0.386443	0.151128	0.186488
FLNB	Pattern 5	0.366476	0.629832	0.376792	0.294195
HIST1H1C	Pattern 5	0.315465	0.989371	0.361306	0.735341
POLR2J3	Pattern 5	0.373685	0.839077	0.455489	0.651864
EHD2	Pattern 5	0.421432	0.661969	0.340032	0.324942
ATOX1	Pattern 5	2.65398	3.09655	2.41834	2.22047
GLS	Pattern 5	0.387283	0.693159	0.333487	0.35244
IFI27L2	Pattern 5	0.761753	1.06443	0.613742	0.610734
EMC3	Pattern 5	0.73762	1.19611	0.603486	0.957948
USO1	Pattern 5	0.38141	0.577857	0.257133	0.332066
NPEPPS	Pattern 5	0.455809	0.673814	0.357763	0.389788
GPC1	Pattern 5	0.639396	1.0654	0.650595	0.658982
UBE2A	Pattern 5	0.937615	1.29631	0.733716	0.8624
N4BP2L2	Pattern 5	0.559063	0.673047	0.307578	0.357446
CDC25B	Pattern 5	1.00399	2.01265	1.24703	1.74303
GNAI3	Pattern 5	0.691112	0.868227	0.52583	0.451419
CPNE3	Pattern 5	0.698591	1.03677	0.622829	0.708922
DYNC1H1	Pattern 5	0.478665	0.770922	0.468421	0.427763
NDUFB11	Pattern 5	2.7011	3.24083	2.25628	2.6994
FAM177A1	Pattern 5	1.05147	1.71204	1.30295	1.31394
CYR61	Pattern 5	0.753451	0.955386	0.460387	0.45246
VCP	Pattern 5	0.819313	1.1749	0.743013	0.76001
ME1	Pattern 5	0.470686	0.605026	0.303222	0.306233
AHNAK	Pattern 5	1.60771	2.53961	2.41052	1.61107
AHCYL1	Pattern 5	0.696437	0.895699	0.531708	0.536358
CHCHD7	Pattern 5	0.839831	1.72567	1.16786	1.51797
CTSB	Pattern 5	0.647901	1.12675	0.648346	0.862904
PSAP	Pattern 5	0.720516	1.73905	1.13823	1.5433
TUBB4B	Pattern 5	4.76866	8.15188	5.87362	5.27865
DST	Pattern 5	0.617887	0.758783	0.464487	0.354579
RHOB	Pattern 5	0.595873	0.738448	0.327053	0.370634
LMNA	Pattern 5	2.67765	4.16139	3.40412	3.48182
CTNNA1	Pattern 5	0.549128	0.94515	0.632162	0.62146
MIDN	Pattern 5	0.209777	0.738597	0.366302	0.542601
ENAH	Pattern 5	0.8995	1.07416	0.752142	0.580275
CALM1	Pattern 5	2.76663	4.58859	3.19631	4.36911
DUSP1	Pattern 5	0.964365	1.2539	0.709992	0.829024
PRKAR2A	Pattern 5	0.904774	1.09953	0.777662	0.658927
MPRIP	Pattern 5	0.633291	0.867452	0.627658	0.426354
AP000692.10	Pattern 5	0.0326881	0.939879	0.104404	0.240534
CARHSP1	Pattern 5	0.833076	1.42576	1.0655	1.12433
UBC	Pattern 5	3.15164	4.3015	3.10423	3.94677
INSIG1	Pattern 5	0.934735	1.20251	0.608352	0.569341
ODC1	Pattern 5	7.34453	10.0761	8.67374	7.6678
SPANXD	Pattern 5	0.267872	0.807401	0.340114	0.409055
HSP90AA1	Pattern 5	19.6394	25.3596	19.5538	23.4366
KLF6	Pattern 5	1.58156	2.07226	1.5047	1.60427
CTGF	Pattern 5	0.300252	0.750239	0.501809	0.41908
TIMP3	Pattern 5	0.444708	0.792963	0.372796	0.565972
EREG	Pattern 5	0.692815	1.32708	0.864619	1.15475
MT1E	Pattern 5	6.65577	8.28376	8.6813	4.66715
HLA-A	Pattern 5	4.01609	5.1609	3.56144	5.37371
ORMDL2	Pattern 5	0.454405	0.918148	0.663147	0.818289
PTGR1	Pattern 5	0.186537	0.521397	0.335133	0.470854
SSR4	Pattern 5	3.63584	4.86425	3.68011	4.96055
CCNG1	Pattern 5	0.913709	1.42199	1.09516	1.31302
CD44	Pattern 5	2.61392	3.64337	2.83542	3.38752
RPL10	Pattern 5	101.323	109.549	82.5057	97.3813
EIF1	Pattern 5	21.433	23.2954	16.433	22.3759
EEF1A1	Pattern 5	67.9605	78.174	61.6735	78.4968
EEF2	Pattern 5	10.2484	12.402	9.06626	12.6452
TOMM20	Pattern 5	2.57688	2.73196	1.90411	2.47633
PPIB	Pattern 5	3.18427	3.72527	2.58981	3.62202
KDELR2	Pattern 5	4.17358	4.96429	3.86703	5.21996
FOS	Pattern 5	0.497458	0.532357	0.22986	0.668001
MANF	Pattern 5	1.74245	1.96601	1.17327	1.65885
PSME1	Pattern 5	1.36075	1.55113	0.936322	1.37996
ATP5B	Pattern 5	4.38083	4.45294	3.29079	4.23916
BLVRB	Pattern 5	0.680835	0.969216	0.492646	0.796383
EIF4A1	Pattern 5	1.83175	1.89195	1.33371	1.675
TSC22D3	Pattern 5	0.831942	0.948557	0.48061	0.748372
FN1	Pattern 5	0.594896	0.930454	0.767668	0.423954
IGFBP4	Pattern 6	2.60248	0.879222	4.45773	1.87654
S100A16	Pattern 6	5.37164	3.02748	7.89643	4.45995
AKAP12	Pattern 6	0.334813	0.120225	1.32137	0.43774
VSTM2L	Pattern 6	0.0540639	0.130016	1.34772	0.944807
C19orf33	Pattern 6	0.277728	0.153739	1.18694	0.608363
RPS7	Pattern 6	34.1982	26.1922	42.2517	34.9613
CCND1	Pattern 6	2.08147	1.47328	4.36694	2.5782
CKLF	Pattern 6	1.44426	0.770139	2.81652	1.9188
LINC00162	Pattern 6	0.738595	0.49584	1.83641	1.12792
DMKN	Pattern 6	0.301849	0.159711	1.23551	0.773505
HHIP	Pattern 6	0.0456521	0.00234734	0.229592	0.0303213
GNG11	Pattern 6	2.53532	1.06067	3.51883	2.07179
SERPINE1	Pattern 6	1.47483	1.78865	4.20459	1.52196
COA4	Pattern 6	2.25291	1.13705	3.33436	1.98565
CD24	Pattern 6	0.0149615	0.0103998	0.892576	0.885715
LAMTOR1	Pattern 6	2.4772	1.66437	4.23483	3.34
PMEPA1	Pattern 6	0.0484245	0.0351895	0.38461	0.1576
TRMT112	Pattern 6	2.9987	2.55805	5.20667	4.21763
MKKS	Pattern 6	1.81259	0.992612	2.49502	1.63563
STC2	Pattern 6	0.240868	0.148205	0.807021	0.505019
CDKN3	Pattern 6	2.04131	1.26281	2.90611	1.86368
COX8A	Pattern 6	4.14524	4.02782	6.23338	5.33892
FOXC2	Pattern 6	0.19587	0.118139	0.602138	0.32873
EMP1	Pattern 6	0.507585	0.507843	1.07485	0.453522
RAB30-AS1	Pattern 6	0.310228	0.187564	1.03102	0.561452
C19orf53	Pattern 6	3.74856	3.02828	4.8306	3.76766
DCUN1D5	Pattern 6	2.1405	0.889829	3.49364	2.59799
MYEOV	Pattern 6	0.272267	0.124447	0.489062	0.165583
MT-CO2	Pattern 6	91.5178	99.1133	135.115	117.357
C19orf43	Pattern 6	2.49289	1.71029	3.29578	2.39696
ANAPC15	Pattern 6	0.751478	0.441222	1.30456	0.85821
TMEM156	Pattern 6	0.288671	0.133257	0.812089	0.628028
NDUFS8	Pattern 6	1.81837	1.13667	2.80906	2.37612
AXL	Pattern 6	1.01649	0.531316	1.75038	0.871654
DEF8	Pattern 6	1.18579	0.834841	1.90536	1.44823
TMEM160	Pattern 6	1.53381	0.965396	2.05778	1.49193
MT-CO3	Pattern 6	94.1723	107.234	136.198	100.216
FADS1	Pattern 6	0.76338	0.344353	1.18633	0.838798
LARP6	Pattern 6	0.650976	0.643352	1.85625	1.78853
FXYD5	Pattern 6	1.7633	1.27201	2.90282	2.31429
RP11-660L16.2	Pattern 6	0.367406	0.134954	0.727537	0.473399
TMEM223	Pattern 6	0.291656	0.0774694	0.5508	0.346123
PLA2G16	Pattern 6	0.366924	0.270852	1.25128	1.3204
MT2A	Pattern 6	71.3215	112.23	135.291	91.823
C9orf3	Pattern 6	0.474054	0.253867	0.767693	0.390951
YWHAB	Pattern 6	3.13776	2.83922	4.83312	3.87872
PRSS3	Pattern 6	2.43564	1.91589	3.46303	2.5174
TIMM8B	Pattern 6	2.06753	2.05682	3.06421	2.15066
CENPN	Pattern 6	0.817045	0.441358	1.14651	0.729707
ORC6	Pattern 6	0.368825	0.133381	0.604703	0.364291
BANF1	Pattern 6	1.24722	0.618205	1.64578	1.13224
TMEM126B	Pattern 6	0.718499	0.383125	1.36219	1.01921
GYPC	Pattern 6	1.06998	0.280456	1.35054	0.942185
PSMA7	Pattern 6	11.5892	11.5065	17.0665	16.334
TMEM258	Pattern 6	2.65196	2.09845	3.47732	2.83854
HSBP1	Pattern 6	2.60984	2.47996	3.94899	3.27707
RALY	Pattern 6	1.28422	1.19212	2.126	1.69859
ADAMTS12	Pattern 6	0.161052	0.076824	0.449883	0.319596
CD163L1	Pattern 6	0.358927	0.288422	0.902332	0.71341
UQCC3	Pattern 6	1.17191	1.19895	2.21052	1.89779
C9orf142	Pattern 6	0.843693	0.472045	1.19593	0.849905
DUSP4	Pattern 6	0.175182	0.0797446	0.452982	0.327639
BASP1	Pattern 6	1.20585	0.60617	1.77955	1.46512
SSSCA1	Pattern 6	0.723838	0.567999	1.26557	0.914382
TCEA2	Pattern 6	0.477837	0.355897	1.04658	0.89294
CLNS1A	Pattern 6	2.15452	1.82468	3.92696	3.64881
CTSZ	Pattern 6	1.01774	0.755438	1.77254	1.63063
MBOAT2	Pattern 6	0.10681	0.111618	0.508908	0.419849
WDR72	Pattern 6	0.473319	0.343103	0.959869	0.607531
BCL2L1	Pattern 6	0.526096	0.43246	1.00151	0.68961
CYB5B	Pattern 6	0.643145	0.394851	0.981549	0.623595
RNASEH1	Pattern 6	1.12285	0.790678	1.63237	1.31573
SPRED2	Pattern 6	0.217922	0.172731	0.516342	0.331402
ANKH	Pattern 6	0.376508	0.323828	0.84494	0.621845
RAB1B	Pattern 6	0.463054	0.274168	0.710591	0.44402
RP11-111M22.3	Pattern 6	0.18983	0.08681	0.397544	0.213868
SLC2A4RG	Pattern 6	0.633726	0.359056	0.874668	0.547609
TMEM230	Pattern 6	1.12285	1.11798	2.0168	1.83558
ZNF22	Pattern 6	0.295753	0.164933	0.596566	0.451538
NRGN	Pattern 6	0.253486	0.172447	0.66385	0.609319
FIBP	Pattern 6	1.15488	1.08542	2.17789	2.25377
MRPL48	Pattern 6	0.547776	0.413274	1.2166	1.05657
CCDC124	Pattern 6	1.22956	0.852504	1.63438	1.30481
PRKRIR	Pattern 6	0.332169	0.236041	0.67797	0.476455
APRT	Pattern 6	3.72218	2.90596	4.65564	4.25766
CD59	Pattern 6	2.69174	3.00923	4.82809	4.17741
TOP1	Pattern 6	1.82272	1.49562	2.5961	2.07696
IAH1	Pattern 6	0.778355	0.627736	1.18048	0.916593
BAD	Pattern 6	1.01206	0.620655	1.24586	0.912406
BRI3	Pattern 6	2.53912	2.46736	3.93897	3.6613
RAD1	Pattern 6	0.528564	0.303655	0.83976	0.700118
CKS2	Pattern 6	3.88314	3.07777	4.88135	3.35969
TPRKB	Pattern 6	1.36285	1.16132	1.88831	1.52165
ZFP36L1	Pattern 6	1.16199	0.840446	1.66242	1.29086
RPS6KB2	Pattern 6	0.582819	0.57023	1.1709	0.963494
SUMO3	Pattern 6	1.08084	0.66134	1.32837	1.02347
CHMP4B	Pattern 6	0.763537	0.492115	1.05747	0.816388
SOX4	Pattern 6	0.324754	0.44272	0.766673	0.53423
PGM2L1	Pattern 6	0.173637	0.188785	0.55722	0.440362
ERCC1	Pattern 6	0.823113	0.670535	1.33287	1.14271
ZDHHC12	Pattern 6	1.57067	1.47783	2.19683	1.74832
PCBD1	Pattern 6	0.741238	0.379502	0.962107	0.770708
MRPL57	Pattern 6	1.44142	1.38427	2.10487	1.79445
SNRNP25	Pattern 6	1.59641	1.44666	1.98702	1.43937
RAMP1	Pattern 6	0.548943	0.440448	1.0856	1.04735
C11orf73	Pattern 6	1.10928	0.664917	1.70038	1.57353
EIF6	Pattern 6	1.70962	1.04754	2.14035	1.78457
EIF3F	Pattern 6	2.79708	2.36825	3.55777	3.24823
MRPL21	Pattern 6	2.18185	1.44575	2.65885	2.19935
FAM200B	Pattern 6	0.620013	0.420268	0.815106	0.543796
BRMS1	Pattern 6	0.823783	0.599789	1.19058	0.979494
MRPL54	Pattern 6	0.991794	0.712801	1.23287	0.900914
ILF3-AS1	Pattern 6	0.56172	0.411729	0.867442	0.673625
C19orf60	Pattern 6	0.833568	0.630857	1.13309	0.862393
WDR34	Pattern 6	0.935078	0.73098	1.27661	1.03185
TMEM123	Pattern 6	1.37591	1.20124	2.75832	2.72462
ARPC1A	Pattern 6	3.16405	2.9365	3.94391	3.33159
AREG	Pattern 6	0.19374	0.108985	0.509396	0.449897
SMIM10L1	Pattern 6	0.686908	0.558235	0.967938	0.701803
HPCAL1	Pattern 6	2.7305	1.91474	3.21957	3.0022
PRELID3B	Pattern 6	1.3965	0.991309	1.81565	1.6142
MLF2	Pattern 6	1.41385	0.843757	1.652	1.43699
VTI1B	Pattern 6	1.10022	0.944068	1.60423	1.39419
IL18	Pattern 6	0.518757	0.713532	1.18699	1.01018
MED10	Pattern 6	0.963147	0.789784	1.37395	1.20492
SPCS2	Pattern 6	1.44034	0.946977	2.11695	1.98062
CTTN	Pattern 6	0.670928	0.519756	1.0055	0.71176
ANKRD11	Pattern 6	0.994673	0.877803	1.43923	1.23543
YIF1A	Pattern 6	1.40691	1.04063	2.10985	2.25254
FAU	Pattern 6	13.5916	12.6569	17.861	18.2825
ARL2	Pattern 6	0.925437	0.664937	1.42896	1.61849
NDUFV1	Pattern 6	0.894978	0.589805	1.16148	1.28371
PROCR	Pattern 6	0.760755	0.73906	1.32052	1.29947
EIF2S2	Pattern 6	5.0685	3.74632	5.526	5.38497
TMEM147	Pattern 6	3.57146	2.53152	3.61159	3.63665
HACD3	Pattern 6	0.195877	0.0789782	0.43902	0.411176
C19orf24	Pattern 6	1.60922	1.25953	1.97967	2.0547
COPS3	Pattern 6	0.974947	0.542869	1.11475	0.963406
ATP5D	Pattern 6	5.03712	4.56258	6.23858	5.95893
LY6E	Pattern 6	2.09952	1.50018	2.43148	2.24184
PPP1R35	Pattern 6	0.285136	0.106222	0.403624	0.268673
HMBS	Pattern 6	0.621657	0.448721	0.949881	0.866502
PDLIM1	Pattern 6	0.975394	0.780864	1.4121	1.33578
PDCD6	Pattern 6	3.15935	2.30267	3.27668	3.146
ATP6V0E2	Pattern 6	0.175106	0.155651	0.511999	0.475295
ASNA1	Pattern 6	0.811783	0.705144	1.29025	1.28198
CD33	Pattern 6	0.180314	0.131377	0.393315	0.402171
SERPINH1	Pattern 6	0.566266	0.253952	0.639583	0.575262
RNASEH2A	Pattern 6	0.44042	0.224502	0.608883	0.48237
PIH1D1	Pattern 6	0.583648	0.334097	0.738931	0.604679
PFN1	Pattern 6	8.71956	6.94782	9.61866	8.49395
ZPR1	Pattern 6	0.88701	0.499163	1.00385	0.817328
PKIB	Pattern 6	1.12236	0.755262	1.36624	1.26033
TPD52L2	Pattern 6	0.495248	0.333269	0.757657	0.649103
CSNK2B	Pattern 6	1.37165	0.957238	1.60743	1.40207
POLR2E	Pattern 6	2.20999	2.03179	3.00869	2.93061
DDT	Pattern 6	1.999	1.62347	2.48718	2.22714
ZNF428	Pattern 6	0.549288	0.475409	0.88442	0.942672
ATRAID	Pattern 6	1.20881	0.900394	1.49052	1.31951
FEZ2	Pattern 6	0.738106	0.478514	0.915573	0.794758
MTCH1	Pattern 6	1.53949	1.19478	1.80195	1.73124
DPM2	Pattern 6	0.74167	0.437179	0.841446	0.70728
HEBP2	Pattern 6	1.20411	1.04534	1.68311	1.58481
RFXANK	Pattern 6	0.322302	0.184015	0.440043	0.439839
ZNF580	Pattern 6	0.692201	0.482276	0.814206	0.868739
FLOT1	Pattern 6	0.39294	0.275727	0.562179	0.590963
PCOLCE2	Pattern 6	0.374235	0.232708	0.565435	0.44464
THOC6	Pattern 6	0.373061	0.249622	0.560424	0.513063
WDR18	Pattern 6	0.427257	0.203411	0.478855	0.399433
NUDT22	Pattern 6	0.589706	0.471646	0.888375	0.841292
RTFDC1	Pattern 6	0.588257	0.508996	0.989797	0.910382
DHCR7	Pattern 6	0.368559	0.227794	0.550617	0.446102
PAK1	Pattern 6	0.394582	0.210977	0.536405	0.390175
CFDP1	Pattern 6	0.580705	0.529737	0.971276	0.937251
PSIP1	Pattern 6	0.512571	0.359266	0.759335	0.707528
FUCA2	Pattern 6	0.674991	0.453322	0.801928	0.80327
PTGES2	Pattern 6	0.757109	0.59832	1.05641	0.946596
C6orf48	Pattern 6	1.07881	0.729002	1.03087	1.21712
GOLM1	Pattern 6	0.46547	0.38398	0.681379	0.721446
BIN1	Pattern 6	0.7865	0.564825	0.995028	0.859237
PDIA6	Pattern 6	2.0367	1.52446	2.09022	2.16794
NUTF2	Pattern 6	1.23299	0.980888	1.48047	1.34066
NUDT5	Pattern 6	1.303	0.92542	1.46566	1.34895
CLTA	Pattern 6	2.83523	2.46626	3.22415	3.30044
NUDT21	Pattern 6	1.01487	0.858681	1.30563	1.24504
RSF1	Pattern 6	0.43763	0.3593	0.723123	0.663373
RNH1	Pattern 6	1.06504	0.706038	1.055	1.07165
POLR2G	Pattern 6	0.498501	0.395955	0.741299	0.710519
COPS6	Pattern 6	1.48838	1.11635	1.7087	1.38131
