# Supplementary material for: Single‐Cell Computational Frameworks for Quantifying BET Bromodomain Inhibitor Resistance and Screening Re‐Sensitizer Drugs in Triple‐Negative Breast Cancer
Source: Adv Sci (Weinh). 2026 Apr 3;13(29):e13246. doi: 10.1002/advs.202513246 (PMC13205605; doi:10.1002/advs.202513246)
Supplement: Supplementary file 4 — Supporting File 4: advs74761‐sup‐0004‐TableS3.xlsx. [file ADVS-13-e13246-s002.xlsx]

## Sheet: Sheet1
Table S3. KEGG pathways enriched with the DEGs between resistant and sensitive cells.
GroupID	Term	Description	-logP	Symbols
1	hsa03010	Ribosome	39.8737	FAU,RPSA,RPL10A,RPL3,RPL6,RPL7,RPL10,RPL12,RPL13,RPL17,RPL18,RPL19,RPL21,RPL23A,MRPL23,RPL26,RPL27,RPL30,RPL28,RPL29,RPL31,RPL32,RPL37A,RPL38,RPL39,RPL41,RPL36A,MRPL12,RPS3,RPS3A,RPS4X,RPS5,RPS7,RPS14,RPS16,RPS21,RPS23,RPS24,RPS28,UBA52,RPL14,RPL23,MRPL3,RPL36,MRPL15,RPS27L,MRPS7,RPL26L1,RSL24D1,MRPL27,MRPL20,MRPL17,MRPL14,MRPS15,RPL22L1
1	hsa05171	Coronavirus disease - COVID-19	30.5219	CASP1,FAU,FOS,CXCL8,IRAK1,JUN,RPSA,MMP1,RPL10A,NFKBIA,RPL3,RPL6,RPL7,RPL10,RPL12,RPL13,RPL17,RPL18,RPL19,RPL21,RPL23A,RPL26,RPL27,RPL30,RPL28,RPL29,RPL31,RPL32,RPL37A,RPL38,RPL39,RPL41,RPL36A,RPS3,RPS3A,RPS4X,RPS5,RPS7,RPS14,RPS16,RPS21,RPS23,RPS24,RPS28,TNFRSF1A,UBA52,RPL14,RPL23,ISG15,RPL36,RPS27L,RPL26L1,RSL24D1,RPL22L1
2	hsa05012	Parkinson disease	35.0311	SLC25A5,SLC25A6,ATF4,ATP5F1B,ATP5F1D,ATP5F1E,ATP5MC1,ATP5MC3,BCL2L1,CALM3,COX4I1,COX7B,COX7C,COX8A,CYC1,GNAS,ATP6,COX1,COX2,COX3,CYTB,ND4,ND5,ND6,NDUFA1,NDUFA2,NDUFA3,NDUFA5,NDUFAB1,NDUFB1,NDUFB2,NDUFB10,NDUFC1,NDUFC2,NDUFS8,PSMA5,PSMA7,PSMB2,PSMB3,PSMC5,PSMD3,PSMD11,PSMD12,SDHB,SNCA,UBA52,UBB,VDAC1,VDAC2,TUBA1A,UBE2L6,PSMD6,PPIF,TUBA1B,TUBB4B,UQCR11,ADRM1,SLC39A6,SLC39A1,CYCS,TUBA1C,TUBB
2	hsa05020	Prion disease	31.4186	SLC25A5,SLC25A6,ATF4,ATP5F1B,ATP5F1D,ATP5F1E,ATP5MC1,ATP5MC3,CAV1,CAV2,COX4I1,COX7B,COX7C,COX8A,CYBA,CYC1,HSPA8,ATP6,COX1,COX2,COX3,CYTB,ND4,ND5,ND6,NDUFA1,NDUFA2,NDUFA3,NDUFA5,NDUFAB1,NDUFB1,NDUFB2,NDUFB10,NDUFC1,NDUFC2,NDUFS8,NOTCH1,PSMA5,PSMA7,PSMB2,PSMB3,PSMC5,PSMD3,PSMD11,PSMD12,RAC2,SDHB,VDAC1,VDAC2,TUBA1A,PSMD6,PPIF,TUBA1B,TUBB4B,UQCR11,ADRM1,CYCS,TUBA1C,TUBB
2	hsa05014	Amyotrophic lateral sclerosis	30.2696	ACTG1,ATF4,ATP5F1B,ATP5F1D,ATP5F1E,ATP5MC1,ATP5MC3,BCL2L1,BID,CASP1,COX4I1,COX7B,COX7C,COX8A,CYC1,HNRNPA1,ATP6,COX1,COX2,COX3,CYTB,ND4,ND5,ND6,NDUFA1,NDUFA2,NDUFA3,NDUFA5,NDUFAB1,NDUFB1,NDUFB2,NDUFB10,NDUFC1,NDUFC2,NDUFS8,PSMA5,PSMA7,PSMB2,PSMB3,PSMC5,PSMD3,PSMD11,PSMD12,SDHB,SRSF3,SRSF7,TNFRSF1A,VDAC1,TUBA1A,SQSTM1,NUP58,PSMD6,CCS,TUBA1B,TUBB4B,TOMM40,UQCR11,ADRM1,CYCS,NXT2,MAP1LC3B,TUBA1C,TUBB,…
2	hsa05016	Huntington disease	28.581	AP2B1,SLC25A5,SLC25A6,ATP5F1B,ATP5F1D,ATP5F1E,ATP5MC1,ATP5MC3,CLTC,COX4I1,COX7B,COX7C,COX8A,CYC1,ATP6,COX1,COX2,COX3,CYTB,ND4,ND5,ND6,NDUFA1,NDUFA2,NDUFA3,NDUFA5,NDUFAB1,NDUFB1,NDUFB2,NDUFB10,NDUFC1,NDUFC2,NDUFS8,POLR2E,POLR2K,POLR2L,PSMA5,PSMA7,PSMB2,PSMB3,PSMC5,PSMD3,PSMD11,PSMD12,SDHB,SOD2,VDAC1,VDAC2,TUBA1A,PSMD6,PPIF,TUBA1B,TUBB4B,UQCR11,ADRM1,CYCS,TUBA1C,TUBB,GPX8
2	hsa05010	Alzheimer disease	27.1916	SLC25A5,SLC25A6,APOE,ATF4,ATP5F1B,ATP5F1D,ATP5F1E,ATP5MC1,ATP5MC3,BID,CALM3,CAPN2,COX4I1,COX7B,COX7C,COX8A,CYC1,HSD17B10,ATP6,COX1,COX2,COX3,CYTB,ND4,ND5,ND6,NDUFA1,NDUFA2,NDUFA3,NDUFA5,NDUFAB1,NDUFB1,NDUFB2,NDUFB10,NDUFC1,NDUFC2,NDUFS8,PSMA5,PSMA7,PSMB2,PSMB3,PSMC5,PSMD3,PSMD11,PSMD12,SDHB,SNCA,TNFRSF1A,VDAC1,VDAC2,TUBA1A,PSMD6,PPIF,RTN3,TUBA1B,TUBB4B,UQCR11,ADRM1,DKK1,SLC39A6,SLC39A1,CYCS,TUBA1…
2	hsa05208	Chemical carcinogenesis - reactive oxygen species	25.5584	ACP1,SLC25A5,SLC25A6,ATP5F1B,ATP5F1D,ATP5F1E,ATP5MC1,ATP5MC3,CBR1,COX4I1,COX7B,COX7C,COX8A,CYBA,CYC1,AKR1C2,NQO1,FOS,HIF1A,HMOX1,JUN,ATP6,COX1,COX2,COX3,CYTB,ND4,ND5,ND6,NDUFA1,NDUFA2,NDUFA3,NDUFA5,NDUFAB1,NDUFB1,NDUFB2,NDUFB10,NDUFC1,NDUFC2,NDUFS8,NFKBIA,SDHB,SOD2,VDAC1,VDAC2,AKR1C3,PPIF,UQCR11
2	hsa05022	Pathways of neurodegeneration - multiple diseases	25.5548	SLC25A5,SLC25A6,ATF4,ATP5F1B,ATP5F1D,ATP5F1E,ATP5MC1,ATP5MC3,BCL2L1,BID,CALM3,CAPN2,COX4I1,COX7B,COX7C,COX8A,CYC1,HSD17B10,ATP6,COX1,COX2,COX3,CYTB,ND4,ND5,ND6,NDUFA1,NDUFA2,NDUFA3,NDUFA5,NDUFAB1,NDUFB1,NDUFB2,NDUFB10,NDUFC1,NDUFC2,NDUFS8,PSMA5,PSMA7,PSMB2,PSMB3,PSMC5,PSMD3,PSMD11,PSMD12,SDHB,SNCA,TNFRSF1A,UBA52,UBB,VDAC1,VDAC2,TUBA1A,SQSTM1,UBE2L6,PSMD6,CCS,PPIF,TUBA1B,TUBB4B,TOMM40,UQCR11,ADRM1…
2	hsa05415	Diabetic cardiomyopathy	25.533	PARP1,SLC25A5,SLC25A6,ATP5F1B,ATP5F1D,ATP5F1E,ATP5MC1,ATP5MC3,COL1A1,COX4I1,COX7B,COX7C,COX8A,CTSD,CYBA,CYC1,G6PD,MMP2,ATP6,COX1,COX2,COX3,CYTB,ND4,ND5,ND6,NDUFA1,NDUFA2,NDUFA3,NDUFA5,NDUFAB1,NDUFB1,NDUFB2,NDUFB10,NDUFC1,NDUFC2,NDUFS8,PDHA1,PPP1CA,PPP1CC,RAC2,SDHB,VDAC1,VDAC2,PPIF,UQCR11
2	hsa04714	Thermogenesis	22.0225	ACTG1,ATP5F1B,ATP5F1D,ATP5F1E,ATP5MC1,ATP5MC3,ATP5ME,COX4I1,COX7B,COX7C,COX8A,CYC1,ACSL3,ACSL4,GNAS,ATP6,COX1,COX2,COX3,CYTB,ND4,ND5,ND6,NDUFA1,NDUFA2,NDUFA3,NDUFA5,NDUFAB1,NDUFB1,NDUFB2,NDUFB10,NDUFC1,NDUFC2,NDUFS8,RPS6KB2,SDHB,SMARCE1,UQCR11,NDUFAF3,COA3,COA4,ACSL5,PNPLA2,NDUFAF2,COA6
2	hsa00190	Oxidative phosphorylation	21.7662	ATP5F1B,ATP5F1D,ATP5F1E,ATP5MC1,ATP5MC3,ATP5ME,COX4I1,COX7B,COX7C,COX8A,CYC1,ATP6,COX1,COX2,COX3,CYTB,ND4,ND5,ND6,NDUFA1,NDUFA2,NDUFA3,NDUFA5,NDUFAB1,NDUFB1,NDUFB2,NDUFB10,NDUFC1,NDUFC2,NDUFS8,PPA1,SDHB,UQCR11,CYCS,ATP6V0E2
2	hsa04932	Non-alcoholic fatty liver disease	14.8641	ATF4,BID,CDC42,COX4I1,COX7B,COX7C,COX8A,CYC1,FOS,CXCL8,JUN,COX1,COX2,COX3,CYTB,NDUFA1,NDUFA2,NDUFA3,NDUFA5,NDUFAB1,NDUFB1,NDUFB2,NDUFB10,NDUFC1,NDUFC2,NDUFS8,SDHB,TNFRSF1A,UQCR11,CYCS
2	hsa04723	Retrograde endocannabinoid signaling	5.32665	GNB2,GNG11,ND4,ND5,ND6,NDUFA1,NDUFA2,NDUFA3,NDUFA5,NDUFAB1,NDUFB1,NDUFB2,NDUFB10,NDUFC1,NDUFC2,NDUFS8,GNG12
3	hsa03050	Proteasome	12.4536	PSMA5,PSMA7,PSMB2,PSMB3,PSMB8,PSMB9,PSMC5,PSMD3,PSMD11,PSMD12,PSME1,PSME2,PSMD6,PSME3,ADRM1,POMP
3	hsa05017	Spinocerebellar ataxia	4.90453	SLC25A5,SLC25A6,PSMA5,PSMA7,PSMB2,PSMB3,PSMC5,PSMD3,PSMD11,PSMD12,VDAC1,VDAC2,PSMD6,PPIF,ADRM1,CYCS
4	hsa05132	Salmonella infection	11.4063	ACTG1,ANXA2,BIRC2,ARF1,RHOA,RHOB,CASP1,CDC42,FOS,HSP90AB1,CXCL8,IL18,IRAK1,JUN,MYC,NFKBIA,RAB5C,RPS3,RRAS,S100A10,SKP1,TNFRSF1A,HSP90B1,TUBA1A,RAB9A,TUBA1B,TUBB4B,CYCS,AHNAK,DYNLRB1,TUBA1C,AHNAK2,TUBB
4	hsa05130	Pathogenic Escherichia coli infection	7.10861	ACTG1,ARF1,RHOA,CASP1,CDC42,CTTN,F2R,FOS,CXCL8,IL18,IRAK1,JUN,MYO1B,NCL,NFKBIA,RPS3,TNFRSF1A,TUBA1A,TUBA1B,TUBB4B,CYCS,TUBA1C,TUBB
4	hsa05417	Lipid and atherosclerosis	6.41781	RHOA,ATF4,BCL2L1,BID,CALM3,CASP1,CDC42,CYBA,FOS,CXCL2,HSPA8,HSP90AB1,HSPD1,CXCL8,IL18,IRAK1,JUN,MMP1,NFKBIA,SOD2,TNFRSF1A,HSP90B1,CYCS
4	hsa04621	NOD-like receptor signaling pathway	4.56591	BIRC2,XIAP,RHOA,BCL2L1,CASP1,CYBA,CXCL2,HSP90AB1,IFI16,CXCL8,IL18,JUN,NFKBIA,VDAC1,VDAC2,YWHAE,MAP1LC3B,CARD16
4	hsa05134	Legionellosis	4.15913	ARF1,CASP1,CXCL2,HSPA8,HSPD1,CXCL8,IL18,NFKBIA,CYCS
4	hsa05133	Pertussis	2.56554	RHOA,CALM3,CASP1,CFL1,FOS,CXCL8,IRAK1,JUN
4	hsa04657	IL-17 signaling pathway	2.53579	FOS,CXCL2,HSP90AB1,CXCL8,JUN,MMP1,NFKBIA,SRSF1,HSP90B1
4	hsa05135	Yersinia infection	2.3751	ACTG1,RHOA,CASP1,CDC42,FOS,CXCL8,IL18,IRAK1,JUN,NFKBIA,RAC2
5	hsa05166	Human T-cell leukemia virus 1 infection	9.9517	SLC25A5,SLC25A6,XIAP,ATF4,B2M,CCND1,BCL2L1,TSPO,CANX,CCNA2,CDC20,CDK4,FOS,HLA-B,HLA-C,HLA-E,JUN,MAD2L1,MYC,NFKBIA,RAN,RANBP1,TNFRSF1A,VDAC1,VDAC2,CDC16,PTTG1,ANAPC15,ANAPC16
5	hsa04110	Cell cycle	7.71313	CCND1,CCNA2,CCNB1,CDC20,CDK4,CDKN2D,MAD2L1,MYC,SKP1,TFDP1,YWHAB,YWHAE,YWHAH,SMC1A,CDC16,PTTG1,YWHAQ,ANAPC15,ANAPC16
5	hsa04114	Oocyte meiosis	5.3969	CALM3,CCNB1,CDC20,MAD2L1,PPP1CA,PPP1CC,SKP1,YWHAB,YWHAE,YWHAH,SMC1A,CDC16,PTTG1,YWHAQ,ANAPC15,ANAPC16
5	hsa05203	Viral carcinogenesis	5.0874	RHOA,ATF4,CCND1,CCNA2,CDC20,CDC42,CDK4,DDX3X,GSN,GTF2E2,HLA-B,HLA-C,HLA-E,JUN,NFKBIA,RANBP1,YWHAB,YWHAE,YWHAH,YWHAQ
6	hsa03040	Spliceosome	9.94435	HNRNPA1,HNRNPC,HNRNPU,HSPA8,SRSF1,SRSF2,SRSF3,SRSF4,SRSF7,SNRPC,SNRPD1,SNRPD3,SNRPE,SNRPF,SNRNP40,PQBP1,SRSF10,LSM6,LSM3,RBMX,THOC2,LSM2,PHF5A,HNRNPA3
7	hsa04218	Cellular senescence	9.82473	SLC25A5,SLC25A6,CCND1,ZFP36L1,ZFP36L2,CALM3,CAPN2,CCNA2,CCNB1,CDK4,HLA-B,HLA-C,HLA-E,CXCL8,MYC,SERPINE1,PPP1CA,PPP1CC,RAD1,RRAS,VDAC1,VDAC2,SQSTM1,RAD50
8	hsa05131	Shigellosis	8.84593	ACTG1,ARF1,RHOA,BCL2L1,CAPN2,CAPNS1,CAST,CASP1,CDC42,CTTN,H3-3B,CXCL8,IL18,JUN,NFKBIA,RPS6KB2,SKP1,TNFRSF1A,UBA52,UBB,UBE2D3,UBE2N,VDAC1,SQSTM1,SEPTIN9,CBX3,UBE2D4,CYCS,MAP1LC3B
8	hsa05164	Influenza A	3.43945	ACTG1,SLC25A5,SLC25A6,BID,CASP1,CDK4,CXCL8,IL18,KPNA2,NFKBIA,PRSS3,TNFRSF1A,VDAC1,CYCS,NXT2
9	hsa04210	Apoptosis	8.71028	ACTG1,PARP1,BIRC2,XIAP,BIRC5,ATF4,BCL2L1,BID,CAPN2,CTSC,CTSD,CTSZ,FOS,JUN,LMNA,NFKBIA,TNFRSF1A,TUBA1A,TUBA1B,CYCS,TUBA1C
9	hsa04215	Apoptosis - multiple species	4.28717	BIRC2,XIAP,BIRC5,BCL2L1,BID,TNFRSF1A,CYCS
9	hsa04064	NF-kappa B signaling pathway	2.77274	PARP1,BIRC2,XIAP,BCL2L1,CXCL2,CXCL8,IRAK1,NFKBIA,TNFRSF1A,UBE2I
9	hsa01524	Platinum drug resistance	2.67669	BIRC2,XIAP,BIRC5,BCL2L1,BID,ERCC1,GSTP1,CYCS
9	hsa05222	Small cell lung cancer	2.59957	BIRC2,XIAP,CCND1,BCL2L1,CDK4,CKS2,MYC,NFKBIA,CYCS
9	hsa05145	Toxoplasmosis	2.03889	BIRC2,XIAP,BCL2L1,HSPA8,IRAK1,NFKBIA,TNFRSF1A,PPIF,CYCS
10	hsa04216	Ferroptosis	8.50669	ACSL3,ACSL4,FTH1,FTL,GCLM,GPX4,GSS,HMOX1,PCBP2,VDAC2,ACSL5,MAP1LC3B
10	hsa01212	Fatty acid metabolism	3.39512	ACSL3,ACSL4,FASN,FADS1,PPT1,TECR,HACD3,ACSL5
10	hsa00061	Fatty acid biosynthesis	2.67337	ACSL3,ACSL4,FASN,ACSL5
11	hsa04217	Necroptosis	8.17784	PARP1,SLC25A5,SLC25A6,BIRC2,XIAP,BID,CAPN2,CASP1,FTH1,FTL,H2AZ1,HMGB1,HSP90AB1,PPIA,PYGB,TNFRSF1A,VDAC1,VDAC2,SQSTM1,CHMP2A,CHMP4A,H2AZ2
11	hsa04613	Neutrophil extracellular trap formation	2.12024	ACTG1,SLC25A5,SLC25A6,CASP1,CYBA,H2AZ1,H3-3B,HMGB1,RAC2,VDAC1,VDAC2,PPIF,H2AZ2
12	hsa05170	Human immunodeficiency virus 1 infection	7.75646	B2M,BCL2L1,BID,BST2,CALM3,CCNB1,CFL1,FOS,GNB2,GNG11,HLA-B,HLA-C,HLA-E,IRAK1,JUN,NFKBIA,RAC2,RPS6KB2,SKP1,TAP1,ELOC,TNFRSF1A,CUL4A,CYCS,GNG12
12	hsa05167	Kaposi sarcoma-associated herpesvirus infection	7.2324	CCND1,BID,CALM3,CDK4,FOS,GNB2,GNG11,CXCL2,HIF1A,HLA-B,HLA-C,HLA-E,CXCL8,JUN,MYC,NFKBIA,TNFRSF1A,UBA52,UBB,CYCS,GNG12,ATG3,MAP1LC3B
12	hsa05200	Pathways in cancer	6.34742	BIRC2,XIAP,BIRC5,RHOA,CCND1,BCL2L1,BID,CALM3,CCNA2,CDC42,CDK4,CKS2,NQO1,F2R,FOS,GNAS,GNB2,GNG11,GSTP1,HIF1A,HMOX1,HES1,HSP90AB1,IL7R,CXCL8,JUN,MMP1,MMP2,MYC,NFKBIA,NOTCH1,RAC2,RPS6KB2,SKP1,ELOC,HSP90B1,TXNRD1,TXNRD2,CYCS,GNG12
12	hsa05169	Epstein-Barr virus infection	6.30079	B2M,CCND1,BID,CCNA2,CDK4,HLA-B,HLA-C,HLA-E,HES1,IRAK1,JUN,MYC,NFKBIA,PSMC5,PSMD3,PSMD11,PSMD12,TAP1,ISG15,PSMD6,ADRM1,CYCS
12	hsa05163	Human cytomegalovirus infection	5.51292	RHOA,ATF4,B2M,CCND1,BID,CALM3,CDK4,GNAS,GNB2,GNG11,HLA-B,HLA-C,HLA-E,CXCL8,MYC,NFKBIA,RAC2,RPS6KB2,TAP1,TNFRSF1A,CYCS,GNG12
12	hsa05161	Hepatitis B	3.18446	BIRC5,ATF4,BID,CCNA2,DDX3X,FOS,CXCL8,IRAK1,JUN,MYC,NFKBIA,YWHAB,YWHAQ,CYCS
12	hsa05162	Measles	2.80635	CCND1,BCL2L1,BID,CDK4,FOS,HSPA8,IRAK1,JUN,MSN,NFKBIA,RAB9A,CYCS
13	hsa05418	Fluid shear stress and atherosclerosis	7.06695	ACTG1,RHOA,CALM3,CAV1,CAV2,CYBA,NQO1,FOS,GSTP1,HMOX1,HSP90AB1,JUN,MMP2,PLAT,RAC2,SUMO2,TNFRSF1A,HSP90B1,SQSTM1
14	hsa04141	Protein processing in endoplasmic reticulum	5.65993	ATF4,CANX,CAPN2,HSPA8,HSP90AB1,LMAN1,P4HB,RPN2,SKP1,SSR1,HSP90B1,UBE2D3,HSPH1,CKAP4,UBXN1,UBE2D4,DNAJB11,DNAJC1,SVIP
15	hsa05416	Viral myocarditis	5.61175	ACTG1,CCND1,BID,CAV1,EIF4G1,EIF4G2,HLA-B,HLA-C,HLA-E,RAC2,CYCS
16	hsa03013	Nucleocytoplasmic transport	5.10103	KPNB1,KPNA2,TNPO1,RAN,SUMO2,UBE2I,NUP58,SRRM1,XPOT,NXT2,THOC2,UPF3B,UPF3A,THOC7
16	hsa03015	mRNA surveillance pathway	2.44368	PPP1CA,PPP1CC,PABPC4,SRRM1,PABPC1,PELO,NXT2,UPF3B,UPF3A
17	hsa04120	Ubiquitin mediated proteolysis	4.94334	BIRC2,XIAP,CDC20,SKP1,ELOC,UBA52,UBB,UBE2D3,UBE2I,UBE2N,CUL4A,CDC16,UBE2L6,ANAPC15,UBE2D4,ANAPC16
18	hsa05205	Proteoglycans in cancer	4.52223	ACTG1,RHOA,CCND1,CAV1,CAV2,CD63,CDC42,COL1A1,DCN,EIF4B,CTTN,HIF1A,MMP2,MSN,MYC,PPP1CA,PPP1CC,RPS6KB2,RRAS
18	hsa04510	Focal adhesion	3.62905	ACTG1,BIRC2,XIAP,RHOA,CCND1,CAPN2,CAV1,CAV2,CDC42,COL1A1,COL6A1,COL6A2,COL6A3,JUN,PPP1CA,PPP1CC,RAC2
18	hsa05100	Bacterial invasion of epithelial cells	2.52983	ACTG1,RHOA,CAV1,CAV2,CDC42,CLTC,CTTN,SEPTIN9
18	hsa04530	Tight junction	2.11876	ACTG1,RHOA,CCND1,CDC42,CDK4,CTTN,JUN,MSN,RAB13,TUBA1A,TUBA1B,TUBA1C
19	hsa04612	Antigen processing and presentation	4.48009	B2M,CANX,HLA-B,HLA-C,HLA-E,HSPA8,HSP90AB1,PSME1,PSME2,TAP1,PSME3
19	hsa04145	Phagosome	3.4635	ACTG1,CANX,CYBA,HLA-B,HLA-C,HLA-E,RAB5C,TAP1,TUBA1A,TUBA1B,TUBB4B,TUBA1C,ATP6V0E2,TUBB
20	hsa03018	RNA degradation	4.42741	ENO1,HSPA9,HSPD1,EXOSC9,PABPC4,LSM6,EXOSC8,PABPC1,LSM1,LSM3,LSM2
