# Supplementary material for: Single‐Cell Computational Frameworks for Quantifying BET Bromodomain Inhibitor Resistance and Screening Re‐Sensitizer Drugs in Triple‐Negative Breast Cancer
Source: Adv Sci (Weinh). 2026 Apr 3;13(29):e13246. doi: 10.1002/advs.202513246 (PMC13205605; doi:10.1002/advs.202513246)
Supplement: Supplementary file 5 — Supporting File 5: advs74761‐sup‐0005‐TableS4.xlsx. [file ADVS-13-e13246-s006.xlsx]

## Sheet: Sheet1
Table S4. Significant differential activity of transcription factors, which could regulate ferroptosis regulators, between resistant and sensitive cells.
TF	target gene	direction of dysregulation	p value
TFDP1	HES4,PUSL1,MRPL20,ATAD3B,ATAD3A,GNB1,PRKCZ,KCNAB2,RNF207,ICMT,KLHL21,ERRFI1,UBE4B,SRM,AGTRAP,MFN2,TMEM51,DDI2,PLEKHM2,FBLIM1,SPEN,PADI3,RCC2,ACTL8,SH2D5,CDC42,ID3,TCEB3,FUCA1,PNRC2,SRSF10,SRRM1,ZNF593,HMGN2,ARID1A,FAM46B,WASF2,IFI6,XKR8,RCC1,EPB41,SNRNP40,PEF1,PTP4A2,RBBP4,KIAA1522,S100PBP,PHC2,SFPQ,ZMYM4,MAP7D1,YRDC,PABPC4,MFSD2A,SMAP2,RIMS3,YBX1,DPH2,B4GALT2,ATPAF1,CDKN2C,USP24,JUN,INADL,USP1,P…	down-regulated	6.40981e-270
ATF4	NOC2L,SDF4,CCNL2,ATAD3A,CDK11B,NADK,ERRFI1,SPSB1,APITD1,SRM,AGTRAP,PLOD1,FBLIM1,SPEN,RCC2,ASAP3,SRSF10,SRRM1,ZNF593,ARID1A,TRNP1,PPP1R8,RCC1,PEF1,PTP4A2,S100PBP,TRAPPC3,LSM10,MRPS15,MEAF6,GNL2,C1orf109,YRDC,AKIRIN1,PABPC4,NFYC,SCMH1,FOXJ3,ATP6V0B,FAF1,TXNDC12,ZCCHC11,SCP2,SSBP3,USP24,JUN,ATG4C,SERBP1,DEPDC1,TYW3,RABGGTB,ZZZ3,FAM73A,IFI44L,IFI44,ZNHIT6,LMO4,LRRC8B,ZNF644,GCLM,ALG14,PRPF38B,RBM15,R…	down-regulated	8.14059e-269
IRF1	ISG15,AGRN,LRRC47,SPSB1,IFI6,YTHDF2,DMAP1,PTCH2,ST6GALNAC5,IFI44,MCOLN2,GTF2B,NOTCH2,SEC22B,RAB13,KCNN3,SDHC,TOR3A,TOR1AIP1,IVNS1ABP,PLA2G4A,ASPM,SMYD2,GALNT2,C1orf131,EPT1,XPO1,ACTG2,WDR54,IL1B,FOXD4L1,RBM45,PLEKHM3,IDH1,MAP2,ACSL3,ASB1,PASK,RAF1,CHCHD4,RAB5A,OSBPL10,NFKBIZ,BBX,MCM2,CDV3,RAP2B,CCNL1,PRKCI,EIF4G1,TADA2B,SH3TC1,RELL1,HSD17B13,SNCA,PPP3CA,IL15,LRBA,FBXO8,SPCS3,ING2,LIFR,RICTOR,SREK…	down-regulated	1.12032e-185
BCLAF1	FAM41C,B3GALT6,DVL1,KCNAB2,NOL9,GPR157,KIF1B,KIAA2013,DDI2,RCC2,PINK1,KDM1A,HNRNPR,ASAP3,LYPLA2,MYOM3,PAFAH2,AIM1L,STX12,XKR8,RCC1,ZBTB8A,SFPQ,ZMYM4,KIAA0319L,MAP7D1,THRAP3,ZC3H12A,PABPC4,CAP1,C1orf50,MAST2,STIL,FAF1,LRRC42,ACOT11,OMA1,USP1,ATG4C,SERBP1,DEPDC1,ACADM,FAM73A,FUBP1,ZNHIT6,SH3GLB1,SEP15,EVI5,DNTTIP2,GNAI3,GSTM1,SLC16A1,MAGI3,CSDE1,WARS2,FMO5,ACP6,PIP5K1A,TPM3,ADAR,DAP3,GON4L,ISG20L2,…	down-regulated	1.55199e-167
ETV4	SDF4,VWA1,UBE4B,TARDBP,ZCCHC17,MEAF6,C1orf109,ELOVL1,ERI3,PLK3,GADD45A,PIGK,GTF2B,GCLM,GSTM4,AHCYL1,ADAR,USF1,UCK2,ABL2,QSOX1,SMG7,ZNF281,PTPN7,SRGAP2,CAPN2,TFB2M,RNASEH1,TTC32,PREB,PREPL,GPR75,COMMD1,RAB11FIP5,TMEM127,R3HDM1,ARL5A,PPP1R1C,NCKAP1,SF3B1,AP1S3,CUL3,COPS7B,SEC13,RAF1,METTL6,UBE2E2,ZNF620,SS18L2,CDCP1,LRRC2,SHISA5,DAG1,IFRD2,GLT8D1,PRICKLE2,TMF1,RYBP,CCDC80,MGLL,CNBP,B3GALNT1,SENP2,T…	down-regulated	7.12679e-161
CREB3L1	CDK11A,TPRG1L,SPSB1,AGTRAP,KIAA2013,TMEM51,SLC25A34,CAMK2N1,EIF4G3,SLC9A1,POMGNT1,RNF11,ZFYVE9,SERBP1,BCAR3,PHTF1,PTPN22,VANGL1,NOTCH2,FAM63A,SNX27,S100A3,C1orf43,RUSC1,PRCC,UAP1,PRRX1,QSOX1,LAMC1,PHLDA3,VASH2,RRP15,RNF187,GREB1,ADCY3,MSH2,EFEMP1,KIAA1841,PCBP1,RTKN,SEMA4C,MAP4K4,PTPN18,MCM6,ZEB2,NMI,GCA,CHN1,NCKAP1,SDPR,COQ10B,MARCH4,STK16,SLC4A3,ACSL3,PDE6D,COPS7B,COL6A3,UBE2F,STK25,PPARG,ANKRD…	down-regulated	1.29641e-150
HES1	NADK,RPL22,HNRNPR,GALE,CAP1,USP1,SHC1,DUSP23,TAGLN2,DEGS1,CALM2,SLC20A1,DBI,IWS1,ARL6IP6,LANCL1,RQCD1,TUBA4A,PPARG,STT3B,SLC25A26,TFG,IFT57,ATG3,MCM2,SEC61A1,EIF4G1,TRA2B,DHX15,RFC1,PDLIM5,SCOC,IL6ST,GPBP1,HNRNPA0,PRELID2,ANXA6,CCNG1,MGAT1,MRPS18B,PPIL1,CASP8AP2,FBXO5,RNASET2,EIF3B,ARL4A,TAX1BP1,PCLO,CALU,PRKX,ASB9,CA5B,FAM120C,FAM133A,R3HCC1,C8orf59,INTS8,KLF10,ANGPT1,TRIB1,TBC1D2,IPO7,LPXN,NEAT…	down-regulated	3.87336e-140
JUN	KLHL17,APITD1,FBLIM1,ID3,JUN,NTNG1,PIAS3,ANP32E,APH1A,MRPS21,ZNF687,RPS27,NCSTN,TOR3A,C1orf27,PHLDA3,ATF3,ZNF124,RHOB,IWS1,POLR2D,ZEB2,RND3,DLX1,CALCRL,KLF7,MARCH4,ANKZF1,LRRFIP1,ANKRD28,AZI2,ACAA1,NISCH,RFT1,LSAMP,H1FX,B3GALNT1,HES1,POLR2B,CXCL2,MFSD8,FNIP2,IRX1,IL7R,OSMR,SREK1IP1,RAD17,THG1L,DUSP1,SQSTM1,HIST1H4C,HIST1H2BG,HIST1H1D,ZKSCAN4,BRD2,TBCC,CRISP3,INHBA,IFRD1,SAT1,TAF7L,BEX1,IL13RA2,HT…	down-regulated	1.91362e-138
MYC	SDF4,CPSF3L,ATAD3A,LRRC47,ERRFI1,ENO1,SLC25A33,DFFA,MIIP,TMEM51,SDHB,LUZP1,ID3,PNRC2,SYF2,STMN1,HMGN2,PPP1R8,RPA2,ATPIF1,MED18,RCC1,TAF12,SRSF4,MECR,SNRNP40,PTP4A2,HDAC1,RBBP4,PSMB2,ADPRHL2,MAP7D1,LSM10,ZC3H12A,C1orf109,MYCBP,PABPC4,ERI3,TMEM53,KIF2C,AKR1A1,NASP,GPBP1L1,POMGNT1,LRRC41,CMPK1,RAB3B,KTI12,ORC1,PRPF38A,MAGOH,GLIS1,YIPF1,PARS2,JUN,ALG6,ITGB3BP,GADD45A,DEPDC1,SSX2IP,SYDE2,BCL10,CYR61,G…	down-regulated	6.40694e-134
XBP1	SLC25A33,RRAGC,AMPD2,SLC16A1,IVNS1ABP,BATF3,MCFD2,RAB1A,SF3B1,HSPD1,MCM2,EIF2A,ECE2,RBPJ,CENPE,RAI14,SREK1,RUFY1,CDC5L,CD164,UBE2H,NUDT11,HNRNPH2,ARMCX3,HTATSF1,ATP6V1H,MTDH,HRSP12,MAL2,VCP,TEX10,TSC1,TAF6L,DPAGT1,ALDH18A1,EIF3A,DHX32,COPS7A,SELPLG,TPT1,CYFIP1,PPCDC,COMMD4,TRAP1,EEF2K,POLR3E,SEZ6L2,BCL7C,WDR81,ARL4D,NME2,ACTG1,MAPRE2,TASP1,AP3D1,ILF3,TNPO2,HMOX1,KDELR3,ATF4,ST13,LTN1	down-regulated	7.35499e-103
CREB1	HES4,TNFRSF14,TPRG1L,KLHDC7A,PINK1,USP48,CDC42,CNKSR1,SERINC2,C1orf109,CCDC24,STIL,TMEM59,FUBP1,WDR63,PKN2,ALG14,SNX7,EXTL2,KIAA1324,CYB561D1,CSDE1,S100A9,ADAR,DPM3,SSR2,PEAR1,CREG1,C1orf112,C1orf27,KIF14,ADIPOR1,NEK2,CDC42BPA,ARF1,GUK1,HIST3H2A,LGALS8,RYR2,SDCCAG8,NBAS,ITSN2,CENPO,EIF2B4,PPM1G,LCLAT1,HEATR5B,PREPL,SERTAD2,CYP26B1,MTHFD2,C2orf68,RPIA,DUSP2,SNRNP200,SEMA4C,PDCL3,CHCHD5,INSIG2,C2or…	down-regulated	7.55701e-76
VEZF1	PUSL1,ZBTB40,FAM167B,CHD1L,MR1,HMCN1,RGS7,EIF2AK2,COQ10B,VGLL4,AZI2,PDCD6IP,SCN5A,POC1A,SLC25A26,SLC41A3,TOPBP1,TBC1D1,CLCN3,ZBED3,MAML1,HMGN4,B3GAT2,ELOVL4,HOXA9,ARF5,RNF32,PPEF1,TSC22D3,FAM167A,MTDH,ZNF706,FPGS,QSOX2,ARHGAP12,ACSL5,GOLT1B,PRIM1,HMGA2,TXNRD1,CFL2,FLVCR2,CLPX,SLC12A4,FUK,CPNE7,LLGL1,WSB1,PLEKHH3,NBR1,ETV4,HEXIM1,WIPI1,TRAPPC8,SMAD2,SEC11C,NDRG3,PIP5K1C,DAPK3,DHPS,DLL3,TRAPPC6A	down-regulated	2.00517e-68
ETV7	AHDC1,PDE4B,HIST2H2AB,SUCLG1,IFIH1,SP5,COL8A1,SNCA,IL7R,LIFR,SPARC,PTK7,STEAP2,AKAP9,RGN,LYN,AQP3,SAA1,NEAT1,KITLG,RFX4,GTF3A,ELF1,ADAMTS17,SDF2,RARA,BAIAP2,TNFRSF13C	down-regulated	3.87004e-65
ELF2	ECE1,SNIP1,TXNDC12,MTF2,SEMA6C,UBE2Q1,ATP1A2,BATF3,ABCB10,GNG4,ZEB2,APPL1,TOPBP1,SLCO2A1,FAIM,B3GALNT1,RPL22L1,PI4K2B,ELF2,IRF2,LIFR,GPBP1,ARSB,LNPEP,ZCCHC10,SEC24A,LARS,AP1S1,SLC35A2,ZMYM3,RLIM,BRWD3,CHM,NAP1L3,FAM133A,ALG13,PHF6,XKR6,SCARA3,PEX2,OXR1,ANGPT1,PCSK5,GCNT1,PHF19,CIZ1,SIGIRR,CEP164,ADO,AVPI1,BTRC,PSD,CHD4,WBP11,B4GALNT1,PPTC7,FAM109A,RILPL2,TDRD3,APH1B,MIR3180-4,IRX3,DDX19B,NUFIP2,N…	down-regulated	6.40385e-65
ETS2	AURKAIP1,RER1,NOL9,H6PD,SRRM1,SLC9A1,WASF2,PPP1R8,GMEB1,ZCCHC17,TRAPPC3,EBNA1BP2,USP24,CNN3,GPSM2,CSF1,RSBN1,TRIM33,INTS3,PMF1,PIGC,TOR1AIP2,LAMC1,GALNT2,SDCCAG8,HNRNPU,AGBL5,FOSL2,TRMT61B,TTC27,SPRED2,INSIG2,TMEM185B,GLS,RPE,GMPPA,IRS1,SLC6A6,CMTM8,GOLGA4,ABHD5,TMEM115,FLNB,ADAMTS9,ARL6,DCBLD2,GPR87,SMC4,EIF5A2,EIF4G1,TFRC,PCYT1A,FAM114A1,LIMCH1,SRD5A3,RCHY1,RAP1GDS1,C4orf32,ANKRD50,SETD7,GALNT7…	down-regulated	3.78424e-61
MAFG	DVL1,HMGN2,ZBTB8OS,RBBP4,ATP6V0B,UBAP2L,C1orf35,MYT1L,IRS1,CAPN7,RAB5A,GNAI2,NAA50,ZIC1,SENP2,COMMD8,PITX2,CCNA2,CLPTM1L,SEPP1,ELL2,EGR1,TXNDC5,TRIM39,EHMT2,FAM3C,ARHGEF5,ZNF777,ACTR3B,POLB,TPD52,YWHAZ,PHF20L1,FBXO10,SIRT1,SRGN,SCNN1A,LTBR,ATF1,GNS,TDG,RBBP6,EIF4A1,ZNF207,AATF,STAT3,FMNL1,MAFG,ATP5A1,KHSRP,RELB,ATF4,XPNPEP3,HMGN1	down-regulated	5.66855e-61
RAD21	NOC2L,ACAP3,CDK11B,THAP3,CAMTA1,SPSB1,PEX14,DHRS3,FHAD1,HP1BP3,EIF4G3,LUZP1,HNRNPR,RCAN3,DHDDS,YTHDF2,SFPQ,ZC3H12A,SNIP1,CAP1,DPH2,KIF2C,FAF1,EPS15,SERBP1,FUBP1,SSX2IP,BCAR3,CDC14A,SARS,PSRC1,MOV10,SLC16A1,AP4B1,CSDE1,FAM72B,GPR89A,PDE4DIP,SHC1,CKS1B,RUSC1,RIT1,DCAF8,SDHC,RGS5,NUF2,C1orf112,METTL13,CEP350,QSOX1,ASPM,PHLDA3,RNPEP,ZBED6,PPP2R5A,BATF3,CENPF,TAF1A,DEGS1,PARP1,TSNAX,RBM34,NID1,RYR2,SD…	down-regulated	1.56434e-57
ZNF32	DFFB,EXOSC10,TRAPPC3,ZRANB2,CSDE1,PRPF3,RFX5,PSMB4,S100A3,IPO9,ARF1,FAM98A,TIA1,INPP1,SLC39A10,RQCD1,RHBDD1,CYB561D2,ALAS1,PDCD10,ZNF595,MED28,PI4K2B,OCIAD1,HELQ,NFKB1,NDUFC1,RWDD4,DNAJC21,HMGCS1,C5orf24,FBXW11,UIMC1,RNF130,CAGE1,RIOK1,MRPL14,RAB23,RPS12,TAF6,MEPCE,ZNF800,MAGED1,KDM5C,DIAPH2,FAM122B,VMA21,FAM58A,RPL10,ANGPT2,AGPAT5,TIGD5,FAM122A,AKAP2,TNNI2,COPB1,TRPT1,PCNXL3,UBE4A,PRDM10,NCAPD3,…	down-regulated	3.26883e-57
ELF1	NBPF3,CDC42,TMEM222,GPR3,STX12,TAF12,YTHDF2,MAP7D1,CAP1,SMAP2,SSBP3,JUN,TYW3,LPAR3,PKN2,EVI5,F3,NTNG1,GNAT2,CTTNBP2NL,CD101,C1orf56,PYGO2,GON4L,PEA15,USP21,DDR2,MPZL1,PPP1R12B,SPATA17,LYPLAL1,LBR,PSEN2,ABCB10,ARV1,TFB2M,TMEM18,RHOB,RASGRP3,PPM1B,C2orf74,GFPT1,NAGK,MRPL19,CAPG,MAT2A,ITPRIPL1,UNC50,ZC3H8,C2orf76,ZEB2,GCG,CSRNP3,STK39,TTC30B,TTN,FRZB,SDPR,HECW2,FASTKD2,PNKD,LRRFIP1,SCLY,UBP1,SMARCC1…	down-regulated	2.24056e-49
XRCC4	CCNL2,SLC25A33,LZIC,UBE4B,DDI2,AKR7A3,USP48,LYPLA2,NIPAL3,TMEM50A,MAP3K6,EIF3I,HDAC1,AK2,MAP7D1,LSM10,SF3A3,MACF1,CAP1,COL9A2,KIF2C,NSUN4,PTGFR,EVI5,GCLM,SLC30A7,SARS,RHOC,AP4B1,TTF2,NOTCH2,FAM72D,ANP32E,SETDB1,EFNA4,DAP3,PMF1,TMEM79,HDGF,KIRREL,IFI16,RGS4,NUF2,VAMP4,METTL13,RFWD2,TOR1AIP1,ASPM,ADIPOR1,NEK2,LYPLAL1,C1orf35,GPR137B,LGALS8,FH,CNST,ASAP2,CPSF3,FAM98A,CEBPZ,SOS1,CALM2,FOXN2,ACYP2,CCD…	down-regulated	8.02699e-47
HDAC2	NOC2L,HES4,CPSF3L,TAS1R3,RER1,KCNAB2,ACOT7,ENO1,ACTL8,KDM1A,GALE,SRSF10,TMEM57,AIM1L,ARID1A,NUDC,GPR3,FAM76A,PPP1R8,DNAJC8,PHACTR4,GMEB1,KHDRBS1,EIF3I,YARS,AK2,PSMB2,CLSPN,TRAPPC3,YRDC,INPP5B,SF3A3,UTP11L,PPIH,MED8,BTBD19,PTCH2,UROD,TOE1,PRDX1,NASP,GPBP1L1,MAST2,RAB3B,KTI12,BTF3L4,ORC1,MAGOH,YIPF1,TTC4,PARS2,AK4,SGIP1,GADD45A,WLS,RPF1,CYR61,GTF2B,BTBD8,RPL5,DNTTIP2,GCLM,CNN3,PTBP2,SNX7,AGL,SASS6,…	down-regulated	8.35432e-44
GMEB1	ATAD3A,PEF1,ZSCAN20,UROD,JUN,DEPDC1,FUBP1,ZNHIT6,GTF2B,GCLM,DPH5,RAP1A,SEC22B,HIST2H3D,ANP32E,MRPS21,DEDD,ADIPOR1,EXOC8,FMN2,HNRNPU,INSIG2,NMI,FAM171B,COL5A2,FN1,ZBTB20,H1FX,PAK2,SCFD2,ANKRD17,SNCA,CCNA2,IRX2,MAST4,MRPS36,BDP1,SSBP2,ELL2,UBE2B,C5orf24,DUSP1,DDX41,SSR1,HIST1H2AE,KLHDC3,VTA1,AKAP12,ZMIZ2,PCLO,CALU,ACOT9,SAT1,ZFX,FTSJ1,FAM133A,SLITRK4,PSD3,MAK16,LETM2,GINS4,ATP6V1H,TMEM55A,CSMD3,TME…	down-regulated	1.66766e-38
POLE3	ACAP3,VWA1,CDK11B,CDK11A,ARHGEF16,PHF13,THAP3,RERE,TMEM201,CLSTN1,LZIC,PEX14,MFN2,FBLIM1,ARHGEF19,ATP13A2,NBPF3,USP48,KDM1A,HNRNPR,HMGCL,SRRM1,PAFAH2,ZNF593,SLC9A1,TMEM222,GPR3,WASF2,STX12,YTHDF2,ZCCHC17,PEF1,ZBTB8A,ZSCAN20,SFPQ,ADPRHL2,MTF1,SF3A3,AKIRIN1,CAP1,RIMKLA,ZNF691,DMAP1,RAD54L,SSBP3,TTC4,USP24,ROR1,LEPROT,GNG12,ANKRD13C,HHLA3,ZRANB2,RPAP2,FNBP1L,DNTTIP2,SLC35A3,EXTL2,SLC30A7,S1PR1,RNPC3…	down-regulated	1.35338e-35
DDIT3	JUN,SLC22A15,ANKZF1,EIF4A2,DUSP1,ZFAND2A,CNOT4,CDCA2,SLC3A2,MRPL49,SSSCA1,RSF1,CWF19L2,DDIT3,BTG1,TSC22D1,OTUB2,PPCDC,AARS,WSB1,PIK3C3,ATF4	down-regulated	5.45736e-26
E2F8	MAGI3,PUS10,PCGF1,VAMP5,SCLY,HLTF,SPCS3,HIST1H4C,HIST1H1D,TNXB,LAMA2,AGFG2,POLA1,PGRMC1,FAM122C,MTUS1,E2F8,ALG9,KCNJ5,CALHM2,POU6F1,ZNF268,MTMR6,BDKRB1,CEP152,HBA1,FFAR3,ARHGAP33,FIZ1	down-regulated	1.69098e-13
ZBTB7B	ZBTB7B,ENAH,CDC42BPA,ATAD2B,LIMS1,DPH3,RXFP1,TRIO,ERGIC1,RUFY1,PDSS2,RAMP3,SLC25A13,RBM28,PSD3,ARHGEF17,FLVCR2,AQR,ERCC4,RRAD,PRPF8,BMP7,SEMA6B,ICAM5,NUMBL,POU2F2,ZNF285,HMOX1	down-regulated	1.1532e-12
THRA	RNF220,CNN3,PDGFRA,ARHGAP24,SNCA,SMARCA5,COL4A6,NKRF,CIZ1,STAT6,POLR3E,THRA,C19orf48	down-regulated	8.57879e-12
FOS	AGTRAP,PLK3,JUN,ATF3,IL1R2,ANKRD28,NFKBIZ,ATP6V1A,H1FX,SLC25A36,CXCL2,SEPP1,EGR1,DUSP1,HIST1H2BD,HLA-F,TAP1,PEX7,HOXA5,ZFX,TSC22D3,NDRG1,ARL2,NEAT1,ALDH3B1,KLF6,TSPAN15,KLF12,PSME1,NFKBIA,HIF1A,RDH11,ZFYVE26,PNMA1,FOS,FLRT2,TRIP11,BTBD7,IFI27L2,C14orf132,EEF2K,STX4,PER1,TMEM199,PLEKHM1,HOXB7,SMURF2,JUNB,ZFP36,FOSB,A4GALT,TTC3,COL6A2	down-regulated	7.67938e-11
HCFC1	KLHL17,HES4,VAMP3,UBE4B,KDM1A,LUZP1,ARID1A,WASF2,PHACTR4,PTP4A2,TXLNA,BSDC1,MAP7D1,LSM10,B4GALT2,TMEM53,FAF1,CDKN2C,NFIA,PTGFR,SH3GLB1,GCLM,ALG14,SLC25A24,GPSM2,C1orf162,KCND3,NRAS,VANGL1,PIAS3,OAZ3,CRTC2,RPS27,IL6R,UBQLN4,SLC25A44,PEX19,DEDD,DDR2,RFWD2,FAM20B,TOR1AIP2,DHX9,KIF14,ZC3H11A,SLC30A1,PSEN2,CDC42BPA,GUK1,RNF187,ADAM17,HPCAL1,CENPA,GTF3C2,WDR43,LCLAT1,HEATR5B,COX7A2L,ZFP36L2,PLEKHH2,ASB…	down-regulated	1.56777e-10
E2F4	DVL1,ATAD3B,ATAD3A,SSU72,GNB1,TPRG1L,DFFA,CASZ1,EFHD2,AGMAT,RUNX3,TMEM57,TMEM222,WASF2,PHACTR4,YTHDF2,SERINC2,TINAGL1,PTP4A2,KPNA6,RBBP4,YARS,C1orf94,GJB3,GNL2,CDCA8,ZMPSTE24,KIF2C,PRDX1,CC2D1B,ZYG11B,DHCR24,FGGY,CACHD1,GNG5,CYR61,ZNF644,SASS6,TRIM33,ZNF697,LIX1L,GPR89B,APH1A,ENSA,VPS72,PI4KB,S100A2,DENND4B,RPS27,SHC1,KRTCAP2,RAB25,APOA1BP,KIRREL,TOMM40L,UAP1,SFT2D2,ATP1B1,CENPL,LAMC1,TPR,CDC73,Z…	down-regulated	0.000250173
ATF3	CCDC28B,JUN,PIGM,ATF3,CSPG5,RASSF1,CCNG2,DUSP1,HIST1H1D,TYW1B,PDK4,BEX1,RGS3,HSPA5,ADM,GLYATL2,PC,STARD10,CASP4,KLF6,AMN1,NR4A1,OAS3,FOS,AHNAK2,KIAA1024,CRTC3,LITAF,HERPUD1,PPM1D,APOH,SOX9,AANAT,IMPA2,FTL,APOBEC3F	not significant	0.102873
MAX	GNB1,CTNNBIP1,DHDDS,YTHDF2,LSM10,IPO13,ERI3,RNF220,DHCR24,DEPDC1,ZRANB2,PIGK,LIX1L,PI4KB,FCRLB,ATF6,TMCO1,TOR1AIP1,ARPC5,IVNS1ABP,LYST,RYR2,NBAS,PNPT1,AUP1,POLE4,KCMF1,EIF5B,MAP4K4,SLC35F5,GYPC,KIF5C,RBMS1,FASTKD1,TTC30B,NCKAP1,STRADB,EEF1B2,SMARCAL1,TMBIM1,FAM134A,ACSL3,UBE2F,RNPEPL1,TADA3,PCBP4,UBA3,CLDND1,TOMM70A,SLC35A5,KPNA1,CDV3,ARMC8,PRKCI,ZNF639,MFN1,MRPL47,NOP14,GRK4,UGDH,FRYL,SRP72,UBE2…	up-regulated	3.47317e-13
ATF6	DFFB,TARDBP,AGTRAP,NBPF1,PINK1,KDM1A,LYPLA2,RPA2,MARCKSL1,MED8,ERI3,PGM1,TYW3,LRRC8B,POLR3C,PIP5K1A,ATP8B2,PMVK,DPM3,ATF6,METTL13,TROVE2,KLHL12,CD55,PSEN2,RNF187,TFB2M,ITGB1BP1,TAF1B,MFSD2B,BRE,MCFD2,TIA1,SPR,POLR1B,GULP1,NOP58,FZD5,ZFAND2B,CHPF,PSMD1,EIF4E2,TRAF3IP1,TRNT1,RAD18,MLH1,SACM1L,KLHL18,DHX30,MST1,CYB561D2,PHF7,TMF1,ABHD10,SEC61A1,MRPS22,IGF2BP2,TMEM175,RNF4,ZCCHC4,GUF1,GNPDA2,AASDH,PA…	up-regulated	4.43792e-18
CEBPB	ACAP3,ERRFI1,DHRS3,USP48,SYF2,YTHDF2,CLSPN,ERMAP,UQCRH,FAM159A,GADD45A,RPAP2,BCAR3,F3,AGL,PSRC1,TRIM33,RBM8A,TXNIP,ENSA,S100A13,CKS1B,KRTCAP2,NUF2,DHX9,ASPM,KIF14,SOX13,PPP1R15B,RCOR3,EPRS,DEGS1,GGPS1,SH3YL1,SDC1,C2orf44,TP53I3,DTNB,EMILIN1,PPP1CB,ZFP36L2,CRIPT,SOCS5,MCFD2,CCDC85A,MDH1,TTC31,TGOLN2,RMND5A,BUB1,SLC20A1,CKAP2L,PAX8,MCM6,DARS,ORC4,GCA,SPC25,SF3B1,SPATS2L,SUMO1,NDUFS1,BARD1,SMARCAL1,…	up-regulated	6.4213e-51
CREB3	PINK1,IPO13,DRAM2,MRPS21,C1orf56,S100A13,GBA,TAF1A,ABCB10,GGPS1,OPN3,ACP1,MBOAT2,AFTPH,SPR,ZNF514,PPP1R1C,IGFBP2,STK25,TADA3,OSBPL10,GPX1,CYB561D2,PCCB,ALG3,RFC4,TMEM175,LETM1,CHIC2,SRD5A3,SLC39A8,FAT1,C5orf38,DAP,TTC33,PAIP1,MATR3,CSNK1A1,STC2,RPP40,TFAP2A,TBC1D7,HIST1H1C,RNF5,HMGA1,C6orf226,CYB5R4,AKIRIN2,CD24,C6orf203,FOXO3,MARCKS,HEY2,CHST12,WIPI2,KDELR2,C1GALT1,TAX1BP1,ANLN,H2AFV,BCL7B,EIF4H…	up-regulated	8.69078e-211
CREM	MORN1,PEX10,NOL9,CTNNBIP1,EFHD2,HP1BP3,WASF2,RNU11,ZCCHC17,LSM10,OSCP1,UTP11L,ZNF684,LRRC41,CDKN2C,ZZZ3,RPAP2,ABCD3,PSRC1,SLC16A1,TTF2,VPS45,RPRD2,PIP5K1A,RFX5,S100A3,S100A13,KCNN3,ISG20L2,ETV3,NDUFS2,DUSP12,ATP1B1,PIGC,TNFSF4,STX6,GLUL,PLA2G4A,DDX59,CD55,NEK2,LIN9,ABCB10,TOMM20,CPSF3,MFSD2B,CENPO,DTNB,NRBP1,PPP1CB,EIF2AK2,SOS1,AFTPH,SPRED2,ANKRD39,MITD1,TANC1,FIGN,STAT1,CFLAR,PIKFYVE,USP37,ZFAND…	up-regulated	6.94603e-79
ESRRA	SDF4,PUSL1,AURKAIP1,ATAD3A,SSU72,DNAJC11,CTNNBIP1,LZIC,MTHFR,KIAA2013,PRDM2,TMEM50A,TMEM57,SFN,WASF2,TRIM62,PHC2,GNL2,CAP1,YBX1,UQCRH,FAF1,KTI12,ALG6,DEPDC1,NEXN,ODF2L,DR1,TAF13,TMEM167B,SIKE1,LIX1L,THEM4,S100A9,JTB,RPS27,SHC1,FAM189B,ASH1L,SYT11,DUSP23,TOMM40L,METTL13,SMG7,GLRX2,NEK7,NAV1,RCOR3,GPATCH2,TAF1A,CAPN2,DEGS1,ENAH,CDC42BPA,GUK1,GNPAT,OPN3,TFB2M,ODC1,PQLC3,DTNB,OST4,CGREF1,SLC4A1AP,PPP…	up-regulated	2.60127e-106
ETV5	CDK11A,NOL9,GPR157,APITD1-CORT,NBPF1,ALDH4A1,PINK1,EPHB2,SH3BGRL3,DHDDS,PHACTR4,MECR,ZCCHC17,TXLNA,CCDC28B,ZBTB8OS,ZSCAN20,YRDC,CAP1,KDM4A,B4GALT2,DMAP1,ERI3,TMEM69,CDKN2C,OSBPL9,PRPF38A,TMEM59,DHCR24,MTF2,ABCD3,PSRC1,RBM15,TXNIP,MRPS21,ECM1,S100A16,S100A13,SHC1,EFNA4,FDPS,PAQR6,APOA1BP,PIGM,NCSTN,UHMK1,METTL13,ABL2,TOR1AIP1,XPR1,RNF2,KDM5B,ZC3H11A,NUCKS1,SLC41A1,PFKFB2,NEK2,LPGAT1,INTS7,TMEM206,…	up-regulated	3.52844e-214
GTF3C2	SLC25A33,UBE4B,PTAFR,HPCAL4,DPH2,RPS8,NFIA,CSDE1,KRTCAP2,HPCAL1,GREB1,RAB10,CALM2,SFXN5,TMSB10,STARD7,TTL,AMMECR1L,DYNC1I2,SGOL2,TTLL4,UBE2F,EDEM1,VGLL4,IP6K1,ATP6V1A,H1FX,AMOTL2,RNF13,KPNA4,SENP2,ANAPC4,NIPAL1,CLPTM1L,SEMA5A,DAP,NR2F1,RIOK2,CDKN2AIPNL,SEC24A,TCERG1,SLC36A1,LSM2,ITPR3,C6orf1,CRIP3,PHIP,PTPRK,PLAGL1,ETV1,TAX1BP1,SMURF1,CREB3L2,TTC26,LUC7L2,SLC4A2,ABCF2,SHROOM2,MSL3,MED14,TBC1D25,K…	up-regulated	5.02173e-18
IRF3	TPRG1L,ERRFI1,EPHB2,TMEM50A,TMEM57,HMGN2,ZCCHC17,TINAGL1,MARCKSL1,ZBTB8OS,THRAP3,AKIRIN1,ZMPSTE24,MED8,MKNK1,CDKN2C,YIPF1,GADD45A,SEP15,GTF2B,BCAR3,RAP1A,LIX1L,TXNIP,VPS72,S100A13,MTX1,MSTO1,DAP3,GPATCH4,TOMM40L,SFT2D2,GLUL,ARPC5,RGS2,CDC73,KIF14,UBE2T,BTG2,PFKFB2,NEK2,TMEM206,TAF1A,ZNF672,ID2,CENPA,MPV17,PPM1G,SLC4A1AP,LCLAT1,SLC30A6,LTBP1,SRSF7,GEMIN6,DYNC2LI1,CRIPT,ERLEC1,SERTAD2,DUSP11,STAMBP…	up-regulated	6.13383e-47
NELFE	SDF4,UBE2J2,SSU72,RER1,LRRC47,DFFB,RNF207,ACOT7,CTNNBIP1,DFFA,MTOR,DHRS3,ZBTB17,NBPF1,PINK1,EIF4G3,CLIC4,PDIK1L,DHDDS,NUDC,AHDC1,PHACTR4,PTPRU,KHDRBS1,TXLNA,ZBTB8OS,GJB3,ZMYM6,ZMYM1,TRAPPC3,MYCBP,AKIRIN1,SCMH1,ELOVL1,DMAP1,ZSWIM5,GPBP1L1,POMGNT1,BTF3L4,LRP8,GLIS1,TTC4,ATG4C,MIER1,ZRANB2,PIGK,FUBP1,PRKACB,C1orf52,DDAH1,PKN2,ZNF644,DR1,SNX7,S1PR1,GNAI3,RAP1A,RHOC,LRIG2,SIKE1,FAM72B,APH1A,PRUNE,SCNM…	up-regulated	1.19369e-248
NR3C1	MORN1,LRRC47,NMNAT1,DDI2,HP1BP3,USP48,LUZP1,TMEM57,RPS6KA1,PHACTR4,GMEB1,YTHDF2,TMEM39B,KPNA6,YARS,MTF1,BMP8B,PPIH,ERI3,RNF220,KIF2C,MUTYH,ATG4C,PIGK,LRRC8B,GFI1,EVI5,MTF2,OVGP1,SLC16A1,BCL2L15,TTF2,SEC22B,RBM8A,LIX1L,TXNIP,ACP6,C1orf43,SCAMP3,NUF2,METTL13,GLUL,C1orf27,ASPM,ZBTB41,NAV1,UBE2T,ZC3H11A,NUCKS1,MAPKAPK2,CENPF,RNF187,ARV1,HPCAL1,PDIA6,SMC6,GEN1,YIPF4,FAM98A,FEZ2,DHX57,CALM2,CHAC2,AFTPH…	up-regulated	2.42413e-65
POLE4	PUSL1,CPSF3L,AURKAIP1,ATAD3A,MIB2,CDK11A,NADK,GNB1,MORN1,RER1,TPRG1L,KCNAB2,ACOT7,CAMTA1,VAMP3,H6PD,CTNNBIP1,DFFA,KIAA2013,DHRS3,EFHD2,CAPZB,NBL1,MUL1,PINK1,USP48,RPL11,SYF2,LDLRAP1,STMN1,SH3BGRL3,GPR3,WASF2,ATPIF1,ZCCHC17,TINAGL1,KHDRBS1,MARCKSL1,ZBTB8OS,STK40,SNIP1,NFYC,YBX1,ERMAP,ATP6V0B,KIF2C,RPS8,HECTD3,UROD,MUTYH,UQCRH,MKNK1,KTI12,C1orf123,PGM1,LEPROT,PRKACB,GNG5,CTBS,DDAH1,LMO4,ZNF644,SLC3…	up-regulated	1.79061e-291
STAT1	EIF4G3,ABCD3,CLK2,GON4L,CRABP2,ISG20L2,RGL1,ACTA1,MBOAT2,EMILIN1,MPV17,LBH,COX7A2L,MOGS,UXS1,STAT1,FN1,DHX30,ALCAM,CBLB,RAB6B,TXK,UBA6,CCNG2,DNAJB14,SEC24D,IRX2,MTMR12,RICTOR,MCCC2,SIL1,TCERG1,WRNIP1,FLOT1,RXRB,C6orf1,CCND3,PDSS2,PKIB,PERP,YKT6,ZMIZ2,RHBDD2,BRI3,GNB2,POT1,MAGED2,SPIN2B,PIN4,GPRASP1,SLC25A14,FAM127A,IDS,FUT10,FGFR1,CHMP5,UNC13B,CREB3,S1PR3,SLC2A8,C9orf16,CIZ1,SPTAN1,RPLP2,POLR2L,S…	up-regulated	2.32494e-130
ZBTB7A	CPSF3L,VAMP3,ZBTB8OS,ZMPSTE24,DMAP1,LEPROT,MIER1,ZZZ3,SDHC,CENPL,RBM34,INSIG2,NIF3L1,FAM117B,ISY1,CEP63,DHX36,RNF4,TTC37,ZMAT2,STC2,CSNK2B,AKAP12,FBXL18,BAZ1B,PHTF2,CDK6,ARMCX3,TCEAL3,PDP1,ELAVL2,NUP188,CSTF3,EIF1AD,RAD9A,UVRAG,USP28,SIK3,TBCEL,TAF3,SMC3,ZDHHC6,ATE1,KDM5A,GIT2,KDM2B,LATS2,STARD13,PPP2R5E,AHSA1,C14orf132,DPP8,HEXA,FAM103A1,FANCI,SMG1,LYRM1,SPNS1,FAM192A,E2F4,ZC3H18,ANKRD11,PIGL,AL…	up-regulated	2.197e-40
ZEB1	TMEM201,KIAA2013,EFHD2,UBR4,HP1BP3,EIF4G3,SERINC2,PARS2,DHCR24,USP24,JAK1,GNG12,RSBN1,ASH1L,KIAA0907,TROVE2,ASPM,ZC3H11A,CENPF,TRIM11,LAPTM4A,KLHL29,CDC42EP3,ZFP36L2,RAB11FIP5,TMEM150A,TMEM131,GORASP2,SSFA2,FN1,IGFBP2,PNKD,EFHB,TGFBR2,ZNF860,TMEM158,CEP97,ATP6V1A,ISY1,RSRC1,TTC14,PDLIM3,DNAJC21,SKP2,NIPBL,LIFR,PIK3R1,FNIP1,LEAP2,C5orf24,CCNG1,STC2,CDYL,HIST1H2BB,HLA-B,PPP2R5D,MCM3,WASF1,MARCKS,FB…	up-regulated	1.32488e-34
