# Supplementary material for: Single‐Cell Computational Frameworks for Quantifying BET Bromodomain Inhibitor Resistance and Screening Re‐Sensitizer Drugs in Triple‐Negative Breast Cancer
Source: Adv Sci (Weinh). 2026 Apr 3;13(29):e13246. doi: 10.1002/advs.202513246 (PMC13205605; doi:10.1002/advs.202513246)
Supplement: Supplementary file 6 — Supporting File 6: advs74761‐sup‐0006‐TableS5.xlsx. [file ADVS-13-e13246-s007.xlsx]

## Sheet: Sheet1
Table S5. KEGG pathways significantly and specifically up-regulated in each resistant sub-cluster.
Pathway name	p-value(R1)	p-value(R2)	p-value(R3)	p-value(R4)	p-value(R5)
Glycosaminoglycan biosynthesis - keratan sulfate	5.25754e-16	0.976518	0.0548199	1	0.999997
Jak-STAT signaling pathway	1.71438e-15	0.662726	0.126217	1	0.999955
Leishmania infection	2.06152e-10	0.499042	0.16785	0.999939	1
Notch signaling pathway	4.14147e-08	0.337775	0.99963	0.968525	0.973323
Circadian rhythm - mammal	1.99132e-05	0.667225	0.880032	0.938282	0.979167
Taste transduction	2.50931e-05	0.280351	0.106069	0.999998	0.994603
Arrhythmogenic right ventricular cardiomyopathy (ARVC)	3.61361e-05	0.532938	0.170732	0.999755	0.994504
Sulfur metabolism	8.56083e-05	0.4477	0.966561	0.928617	0.943016
Hematopoietic cell lineage	0.000381978	0.125403	0.305625	0.999913	0.991442
Melanogenesis	0.000675905	0.427744	0.0645105	0.998837	0.998146
Aldosterone-regulated sodium reabsorption	0.000893952	0.882619	0.876766	0.918096	0.530459
Systemic lupus erythematosus	0.00119201	0.265981	0.125381	0.957887	0.999982
Calcium signaling pathway	0.00171611	0.110764	0.558398	0.901741	0.999894
Glycosphingolipid biosynthesis - ganglio series	0.00269313	0.0816296	0.687923	0.994601	0.980134
Toll-like receptor signaling pathway	0.0134094	0.894209	0.342812	0.984597	0.389492
Primary bile acid biosynthesis	0.041221	0.921667	0.34041	0.265678	0.961004
Prostate cancer	0.0476129	0.937894	0.521203	0.702413	0.443193
Renin-angiotensin system	0.996199	0.00022511	0.992388	0.187089	0.104512
Glycosaminoglycan degradation	0.204432	0.0346987	0.866492	0.725718	0.903499
Olfactory transduction	0.452241	0.0379764	0.436256	0.948959	0.739997
Complement and coagulation cascades	0.728097	0.048977	0.999969	0.0563638	0.0521817
alpha-Linolenic acid metabolism	0.277264	0.987795	2.15464e-05	0.230588	0.999666
Pancreatic cancer	0.952212	0.99192	0.00012157	0.194991	0.483893
ErbB signaling pathway	0.267626	0.998982	0.00245115	0.0867016	0.961934
Pathways in cancer	0.177098	0.989201	0.00322317	0.808166	0.750821
Primary immunodeficiency	0.476468	0.0810445	0.0108602	0.544975	0.999967
Sphingolipid metabolism	1	0.664645	0.564306	2.04727e-13	0.632569
Other glycan degradation	0.999955	0.535937	0.267202	3.34871e-09	0.916907
Pentose and glucuronate interconversions	0.999998	0.346593	0.695292	1.33893e-06	0.0969823
Biosynthesis of unsaturated fatty acids	0.999991	0.51099	0.621401	1.39748e-06	0.123567
Adherens junction	1	0.144385	0.671757	4.61723e-06	0.0598154
Glycosaminoglycan biosynthesis - chondroitin sulfate	0.633295	0.791225	0.0637047	0.00410569	0.998597
Starch and sucrose metabolism	0.95037	0.281121	0.982453	0.0173851	0.0539225
Vascular smooth muscle contraction	0.990175	0.525023	0.167731	0.0204045	0.505404
Ether lipid metabolism	0.4434	0.422905	0.872198	0.0376219	0.841195
Apoptosis	0.999395	0.565877	0.163704	0.0407155	0.0580146
Valine, leucine and isoleucine biosynthesis	0.306536	0.799595	0.999993	0.907259	1.57986e-10
Ascorbate and aldarate metabolism	0.90263	0.0669182	1	0.0863465	9.29431e-09
Lysine degradation	0.663189	0.207726	1	0.397293	4.5522e-08
Neurotrophin signaling pathway	0.515094	0.195507	0.999996	0.726552	2.92174e-06
Renal cell carcinoma	0.566956	0.935796	0.890716	0.669042	0.000113354
Chronic myeloid leukemia	0.940715	0.50561	0.929562	0.483683	0.000165436
Insulin signaling pathway	0.999736	0.396428	0.807305	0.0542669	0.000217595
T cell receptor signaling pathway	0.75583	0.761312	0.983231	0.312398	0.000249807
B cell receptor signaling pathway	0.981657	0.646632	0.923189	0.0976964	0.000398727
Long-term depression	0.995699	0.175349	0.981157	0.0538276	0.00148639
Endometrial cancer	0.084487	0.824946	0.988808	0.883702	0.00172913
Thyroid cancer	0.655063	0.446751	0.840376	0.887476	0.00369037
Selenoamino acid metabolism	0.693946	0.329872	0.98016	0.464459	0.0110957
Long-term potentiation	0.999991	0.0501951	0.54692	0.0541018	0.0122973
Adipocytokine signaling pathway	0.445259	0.585045	0.526698	0.958179	0.028777
Acute myeloid leukemia	0.952192	0.941449	0.166124	0.129842	0.0417807
