# Supplementary material for: Single‐Cell Computational Frameworks for Quantifying BET Bromodomain Inhibitor Resistance and Screening Re‐Sensitizer Drugs in Triple‐Negative Breast Cancer
Source: Adv Sci (Weinh). 2026 Apr 3;13(29):e13246. doi: 10.1002/advs.202513246 (PMC13205605; doi:10.1002/advs.202513246)
Supplement: Supplementary file 7 — Supporting File 7: advs74761‐sup‐0007‐TableS6.xlsx. [file ADVS-13-e13246-s001.xlsx]

## Sheet: Sheet1
Table S6. Predicted top 10 JQ1 re-sensitizers by D-FR20.
Instance	Drug name	8 ferroptosis suppressors		12 ferroptosis drivers		WTCS
		NES	FDR q-val	NES	FDR q-val
REP.A020_A375_24H:N04	podophyllotoxin	-2.128451	0	2.092839	0	-4.22129
LCP001_MCF10A.WT_24H:B08	filgotinib	-1.937529	0.0024469821	2.246947	0	-4.184476
ASG002_BEN_24H:H04	olaparib	-1.493615	0.0498466258	2.676820	0	-4.170435
REP.B008_HEK293_24H:H16	YM-155	-2.132516	0.0012820513	1.917625	0	-4.050141
LCP001_MCF10A.WT_12H:O12	veliparib	-1.826571	0.0044345898	2.204385	0.0015455951	-4.030956
LJP007_JURKAT_24H:M05	FR-180204	-1.672645	0.0216919740	2.339576	0	-4.012221
MOAR003_A375_24H:I23	podophyllotoxin	-1.822052	0.0112219451	2.171682	0	-3.993734
CPC011_VCAP_24H:BRD-K93460210-001-18-7:10	lamotrigine	-2.225708	0	1.751123	0.0061919505	-3.976831
REP.B008_HEK293_24H:B22	asymmetrical-dimethylarginine	-2.084545	0	1.890183	0	-3.974728
ASG003_A549_6H:M04	dienestrol	-1.937248	0.0019267823	2.034398	0	-3.971646
